# Supplementary material for: One Health genomics reveals niche-specific lineage replacement in Salmonella Enteritidis
Source: Natl Sci Rev. 2026 May 12;13(11):nwag275. doi: 10.1093/nsr/nwag275 (PMC13281096; doi:10.1093/nsr/nwag275)
Supplement: nwag275_Supplemental_Files [file nwag275_supplemental_files.zip]

Archive with 6 entries (6 files):
- 260422_Supplementary_Tables.xlsx
- Supplementary Figure 1_170x100_260422.pdf
- Supplementary Figure 2_170x100_260422.pdf
- Supplementary Figure 3_170x170_260422.pdf.pdf
- Supplementary Figure 4_170x130_260422.pdf.pdf
- Supplemetary data_260422.docx
