# Supplementary material for: One Health genomics reveals niche-specific lineage replacement in Salmonella Enteritidis
Source: Natl Sci Rev. 2026 May 12;13(11):nwag275. doi: 10.1093/nsr/nwag275 (PMC13281096; doi:10.1093/nsr/nwag275)
Supplement: nwag275_Supplemental_Files [file nwag275_supplemental_files.zip › 260422_Supplementary_Tables.xlsx]

## Sheet: Content
Content
Table. S1 The basic information of 3,351 isolates used for epidemiological surveillance in this study
Table. S2 The basic information 3,255 high-quality genomes used for phylogenetic analysis in this study
Table. S3 Compound annual growth rate and average ARGs for three major lineages in mainland China
Table. S4 The isolates list and result for MIC assays
Table. S5 Isolates list and result for stress tolerance tests
Table. S6 Isolates list and result for Biochemical assays
Table. S7 Isolates list and result for biofilm tests
Table. S8 The detection situation of five key gene mutation sites in the main lineages of mainland China
Table. S9 Identification and Fisher’s exact tests for Potential transmission cluster

## Sheet: S1.Meta-information
Strain No.	Accession No.	serovar	ST	Year			Location					Isolation Source
				Year	Year range (10 years)	Year range (4 years)	continent	Country	country part	province	region	source type(human/animal/food/envrioment)	isolation source	gender	Age	Age Group
1	SAMEA2342571	Enteritidis	183	2000	≤ 2003	≤ 2003	Europe	Germany	NA	NA	NA	Animal	NA	NA	NA	NA
2	SAMEA1484333	Enteritidis	168	2001	≤ 2003	≤ 2003	Europe	Germany	NA	NA	NA	Animal	NA	NA	NA	NA
3	SAMEA4279281	Enteritidis	11	2005	2004-2013	2004-2007	South America	Uruguay	NA	NA	NA	Human	Feces	NA	NA	NA
4	SAMEA2053459	Enteritidis	11	2011	2004-2013	2008-2011	North America	United States	NA	NA	NA	Human	Feces	NA	NA	NA
5	SAMN41679196	Enteritidis	11	2020	2014-2023	2020-2023	Asia	China	Eastern China	Zhejiang	NA	Human	Blood	M	2	1–17 yr
6	SAMEA1966600	Enteritidis	11	2012	2004-2013	2012-2015	North America	United States	NA	NA	NA	Human	Feces	NA	NA	NA
7	SAMN49409954	Enteritidis	11	2019	2014-2023	2016-2019	Asia	China	Eastern China	Zhejiang	NA	Human	Feces	NA	NA	NA
8	SAMN49409955	Enteritidis	11	2019	2014-2023	2016-2019	Asia	China	Eastern China	Zhejiang	NA	Human	Feces	NA	NA	NA
9	SAMN49409956	Enteritidis	11	2019	2014-2023	2016-2019	Asia	China	Eastern China	Zhejiang	NA	Human	Feces	NA	NA	NA
10	SAMN49409957	Enteritidis	11	2019	2014-2023	2016-2019	Asia	China	Eastern China	Zhejiang	NA	Human	Feces	NA	NA	NA
11	SAMN49409958	Enteritidis	11	2019	2014-2023	2016-2019	Asia	China	Eastern China	Zhejiang	NA	Human	Feces	NA	NA	NA
12	SAMN49409959	Enteritidis	11	2019	2014-2023	2016-2019	Asia	China	Eastern China	Zhejiang	NA	Human	Feces	NA	NA	NA
13	SAMN49409960	Enteritidis	11	2019	2014-2023	2016-2019	Asia	China	Eastern China	Zhejiang	NA	Human	Feces	NA	NA	NA
14	SAMN49409961	Enteritidis	11	2019	2014-2023	2016-2019	Asia	China	Eastern China	Zhejiang	NA	Human	Feces	NA	NA	NA
15	SAMN49409962	Enteritidis	11	2019	2014-2023	2016-2019	Asia	China	Eastern China	Zhejiang	NA	Human	Feces	NA	NA	NA
16	SAMN49409963	Enteritidis	11	2019	2014-2023	2016-2019	Asia	China	Eastern China	Zhejiang	NA	Human	Feces	NA	NA	NA
17	SAMN49409964	Enteritidis	11	2019	2014-2023	2016-2019	Asia	China	Eastern China	Zhejiang	NA	Human	Feces	NA	NA	NA
18	SAMN49409965	Enteritidis	11	2019	2014-2023	2016-2019	Asia	China	Eastern China	Zhejiang	NA	Human	Feces	NA	NA	NA
19	SAMN49409966	Enteritidis	11	2019	2014-2023	2016-2019	Asia	China	Eastern China	Zhejiang	NA	Human	Feces	NA	NA	NA
20	SAMN49409967	Enteritidis	11	2019	2014-2023	2016-2019	Asia	China	Eastern China	Zhejiang	NA	Human	Feces	NA	NA	NA
21	SAMN49409968	Enteritidis	11	2019	2014-2023	2016-2019	Asia	China	Eastern China	Zhejiang	NA	Human	Feces	NA	NA	NA
22	SAMN49409969	Enteritidis	11	2019	2014-2023	2016-2019	Asia	China	Eastern China	Zhejiang	NA	Human	Feces	NA	NA	NA
23	SAMN49409970	Enteritidis	11	2019	2014-2023	2016-2019	Asia	China	Eastern China	Zhejiang	NA	Human	Feces	NA	NA	NA
24	SAMN49409971	Enteritidis	11	2019	2014-2023	2016-2019	Asia	China	Eastern China	Zhejiang	NA	Human	Feces	NA	NA	NA
25	SAMN49409972	Enteritidis	11	2019	2014-2023	2016-2019	Asia	China	Eastern China	Zhejiang	NA	Human	Feces	NA	NA	NA
26	SAMN49409973	Enteritidis	11	2019	2014-2023	2016-2019	Asia	China	Eastern China	Zhejiang	NA	Human	Feces	NA	NA	NA
27	SAMN49409974	Enteritidis	11	2020	2014-2023	2020-2023	Asia	China	Eastern China	Zhejiang	NA	Human	Feces	NA	NA	NA
28	SAMN49409975	Enteritidis	11	2020	2014-2023	2020-2023	Asia	China	Eastern China	Zhejiang	NA	Human	Feces	NA	NA	NA
29	SAMN49409976	Enteritidis	11	2020	2014-2023	2020-2023	Asia	China	Eastern China	Zhejiang	NA	Human	Blood	NA	NA	NA
30	SAMN49409977	Enteritidis	11	2020	2014-2023	2020-2023	Asia	China	Eastern China	Zhejiang	NA	Human	Feces	NA	NA	NA
31	SAMN49409978	Enteritidis	11	2020	2014-2023	2020-2023	Asia	China	Eastern China	Zhejiang	NA	Human	Feces	NA	NA	NA
32	SAMN49409979	Enteritidis	11	2020	2014-2023	2020-2023	Asia	China	Eastern China	Zhejiang	NA	Human	Feces	NA	NA	NA
33	SAMN49409980	Enteritidis	11	2020	2014-2023	2020-2023	Asia	China	Eastern China	Zhejiang	NA	Human	Feces	NA	NA	NA
34	SAMN49409981	Enteritidis	11	2020	2014-2023	2020-2023	Asia	China	Eastern China	Zhejiang	NA	Human	Feces	NA	NA	NA
35	SAMN49409982	Enteritidis	11	2020	2014-2023	2020-2023	Asia	China	Eastern China	Zhejiang	NA	Human	Feces	NA	NA	NA
36	SAMN49409983	Enteritidis	11	2020	2014-2023	2020-2023	Asia	China	Eastern China	Zhejiang	NA	Human	Feces	NA	NA	NA
37	SAMN49409984	Enteritidis	11	2020	2014-2023	2020-2023	Asia	China	Eastern China	Zhejiang	NA	Human	Feces	NA	NA	NA
38	SAMN49409985	Enteritidis	11	2020	2014-2023	2020-2023	Asia	China	Eastern China	Zhejiang	NA	Human	Feces	NA	NA	NA
39	SAMN49409986	Enteritidis	11	2020	2014-2023	2020-2023	Asia	China	Eastern China	Zhejiang	NA	Human	Feces	NA	NA	NA
40	SAMN49409987	Enteritidis	11	2020	2014-2023	2020-2023	Asia	China	Eastern China	Zhejiang	NA	Human	Feces	NA	NA	NA
41	SAMN49409988	Enteritidis	11	2020	2014-2023	2020-2023	Asia	China	Eastern China	Zhejiang	NA	Human	Feces	NA	NA	NA
42	SAMN49409989	Enteritidis	11	2020	2014-2023	2020-2023	Asia	China	Eastern China	Zhejiang	NA	Human	Feces	NA	NA	NA
43	SAMN49409990	Enteritidis	11	2020	2014-2023	2020-2023	Asia	China	Eastern China	Zhejiang	NA	Human	Feces	NA	NA	NA
44	SAMN49409991	Enteritidis	11	2020	2014-2023	2020-2023	Asia	China	Eastern China	Zhejiang	NA	Human	Feces	NA	NA	NA
45	SAMN49409992	Enteritidis	11	2020	2014-2023	2020-2023	Asia	China	Eastern China	Zhejiang	NA	Human	Feces	NA	NA	NA
46	SAMN41679474	Enteritidis	11	2020	2014-2023	2020-2023	Asia	China	Eastern China	Zhejiang	NA	Human	Feces	NA	NA	NA
47	SAMN49409993	Enteritidis	11	2020	2014-2023	2020-2023	Asia	China	Eastern China	Zhejiang	NA	Human	Feces	NA	NA	NA
48	SAMN49409994	Enteritidis	11	2020	2014-2023	2020-2023	Asia	China	Eastern China	Zhejiang	NA	Human	Feces	NA	NA	NA
49	SAMN49409995	Enteritidis	11	2020	2014-2023	2020-2023	Asia	China	Eastern China	Zhejiang	NA	Human	Feces	NA	NA	NA
50	SAMN49409996	Enteritidis	11	2020	2014-2023	2020-2023	Asia	China	Eastern China	Zhejiang	NA	Human	Feces	NA	NA	NA
51	SAMN49409997	Enteritidis	11	2020	2014-2023	2020-2023	Asia	China	Eastern China	Zhejiang	NA	Human	Feces	NA	NA	NA
52	SAMN41679473	Enteritidis	11	2020	2014-2023	2020-2023	Asia	China	Eastern China	Zhejiang	NA	Human	Feces	NA	NA	NA
53	SAMN41679472	Enteritidis	11	2020	2014-2023	2020-2023	Asia	China	Eastern China	Zhejiang	NA	Human	Feces	NA	NA	NA
54	SAMN49409998	Enteritidis	11	2020	2014-2023	2020-2023	Asia	China	Eastern China	Zhejiang	NA	Human	Feces	NA	NA	NA
55	SAMN41679471	Enteritidis	11	2020	2014-2023	2020-2023	Asia	China	Eastern China	Zhejiang	NA	Human	Feces	NA	NA	NA
56	SAMN41679469	Enteritidis	11	2020	2014-2023	2020-2023	Asia	China	Eastern China	Zhejiang	NA	Human	Feces	NA	NA	NA
57	SAMN41679466	Enteritidis	11	2020	2014-2023	2020-2023	Asia	China	Eastern China	Zhejiang	NA	Human	Feces	NA	NA	NA
58	SAMN41679465	Enteritidis	11	2020	2014-2023	2020-2023	Asia	China	Eastern China	Zhejiang	NA	Human	Feces	NA	NA	NA
59	SAMN49409999	Enteritidis	11	2020	2014-2023	2020-2023	Asia	China	Eastern China	Zhejiang	NA	Human	Feces	NA	NA	NA
60	SAMN41679463	Enteritidis	11	2020	2014-2023	2020-2023	Asia	China	Eastern China	Zhejiang	NA	Human	Feces	NA	NA	NA
61	SAMN49410000	Enteritidis	11	2021	2014-2023	2020-2023	Asia	China	Eastern China	Zhejiang	NA	Human	Blood	NA	NA	NA
62	SAMN41679504	Enteritidis	11	2021	2014-2023	2020-2023	Asia	China	Eastern China	Zhejiang	NA	Human	Feces	NA	NA	NA
63	SAMN41679503	Enteritidis	11	2021	2014-2023	2020-2023	Asia	China	Eastern China	Zhejiang	NA	Human	Feces	NA	NA	NA
64	SAMN41679500	Enteritidis	11	2021	2014-2023	2020-2023	Asia	China	Eastern China	Zhejiang	NA	Human	Feces	NA	NA	NA
65	SAMN41679498	Enteritidis	11	2021	2014-2023	2020-2023	Asia	China	Eastern China	Zhejiang	NA	Human	Feces	NA	NA	NA
66	SAMN41679496	Enteritidis	11	2021	2014-2023	2020-2023	Asia	China	Eastern China	Zhejiang	NA	Human	Feces	NA	NA	NA
67	SAMN41679495	Enteritidis	11	2021	2014-2023	2020-2023	Asia	China	Eastern China	Zhejiang	NA	Human	Feces	NA	NA	NA
68	SAMN41679494	Enteritidis	11	2021	2014-2023	2020-2023	Asia	China	Eastern China	Zhejiang	NA	Human	Feces	NA	NA	NA
69	SAMN41679493	Enteritidis	11	2021	2014-2023	2020-2023	Asia	China	Eastern China	Zhejiang	NA	Human	Feces	NA	NA	NA
70	SAMN41679489	Enteritidis	11	2021	2014-2023	2020-2023	Asia	China	Eastern China	Zhejiang	NA	Human	Feces	NA	NA	NA
71	SAMN41679488	Enteritidis	11	2021	2014-2023	2020-2023	Asia	China	Eastern China	Zhejiang	NA	Human	Feces	NA	NA	NA
72	SAMN41679484	Enteritidis	11	2021	2014-2023	2020-2023	Asia	China	Eastern China	Zhejiang	NA	Human	Feces	NA	NA	NA
73	SAMN41679483	Enteritidis	11	2021	2014-2023	2020-2023	Asia	China	Eastern China	Zhejiang	NA	Human	Feces	NA	NA	NA
74	SAMN41679481	Enteritidis	11	2021	2014-2023	2020-2023	Asia	China	Eastern China	Zhejiang	NA	Human	Feces	NA	NA	NA
75	SAMN41679462	Enteritidis	11	2021	2014-2023	2020-2023	Asia	China	Eastern China	Zhejiang	NA	Human	Feces	NA	NA	NA
76	SAMN41679492	Enteritidis	11	2021	2014-2023	2020-2023	Asia	China	Eastern China	Zhejiang	NA	Human	Feces	NA	NA	NA
77	SAMN41679490	Enteritidis	11	2021	2014-2023	2020-2023	Asia	China	Eastern China	Zhejiang	NA	Human	Feces	NA	NA	NA
78	SAMN41679200	Enteritidis	11	2020	2014-2023	2020-2023	Asia	China	Central China	Hubei	NA	Human	Blood	F	66	65–74 yr
79	SAMN41679204	Enteritidis	11	2020	2014-2023	2020-2023	Asia	China	Central China	Hubei	NA	Human	Blood	M	34	18–54 yr
80	SAMN41679205	Enteritidis	11	2020	2014-2023	2020-2023	Asia	China	Eastern China	Jiangsu	NA	Human	Blood	M	2	1–17 yr
81	SAMN41679206	Enteritidis	11	2020	2014-2023	2020-2023	Asia	China	Eastern China	Jiangsu	NA	Human	Blood	F	38	18–54 yr
82	SAMN41679207	Enteritidis	11	2020	2014-2023	2020-2023	Asia	China	Eastern China	Shandong	NA	Human	Blood	M	15	1–17 yr
83	SAMN41679208	Enteritidis	11	2020	2014-2023	2020-2023	Asia	China	Eastern China	Shandong	NA	Human	Blood	M	42	18–54 yr
84	SAMN41679211	Enteritidis	11	2020	2014-2023	2020-2023	Asia	China	Eastern China	Shandong	NA	Human	Blood	M	16	1–17 yr
85	SAMN41679212	Enteritidis	11	2020	2014-2023	2020-2023	Asia	China	Eastern China	Shandong	NA	Human	Blood	F	7	1–17 yr
86	SAMN41679215	Enteritidis	11	2020	2014-2023	2020-2023	Asia	China	Eastern China	Shandong	NA	Human	Blood	M	67	65–74 yr
87	SAMN41679216	Enteritidis	11	2020	2014-2023	2020-2023	Asia	China	Eastern China	Shandong	NA	Human	Blood	F	81	≥75 yr
88	SAMN41679218	Enteritidis	11	2020	2014-2023	2020-2023	Asia	China	Eastern China	Fujian	NA	Human	Blood	M	2	1–17 yr
89	SAMN41679221	Enteritidis	11	2020	2014-2023	2020-2023	Asia	China	Eastern China	Fujian	NA	Human	Blood	F	12	1–17 yr
90	SAMN41679222	Enteritidis	11	2020	2014-2023	2020-2023	Asia	China	Central China	Anhui	NA	Human	Blood	M	16	1–17 yr
91	SAMN41679227	Enteritidis	11	2020	2014-2023	2020-2023	Asia	China	Central China	Anhui	NA	Human	Blood	M	0	<1 yr
92	SAMN41679230	Enteritidis	11	2020	2014-2023	2020-2023	Asia	China	Eastern China	Zhejiang	NA	Human	Blood	F	11	1–17 yr
93	SAMN41679231	Enteritidis	11	2020	2014-2023	2020-2023	Asia	China	Eastern China	Zhejiang	NA	Human	Blood	M	7	1–17 yr
94	SAMN41679234	Enteritidis	11	2020	2014-2023	2020-2023	Asia	China	Eastern China	Shandong	NA	Human	Blood	M	65	65–74 yr
95	SAMN41679235	Enteritidis	11	2020	2014-2023	2020-2023	Asia	China	Eastern China	Shandong	NA	Human	Blood	F	62	55–64 yr
96	SAMN41679237	Enteritidis	11	2020	2014-2023	2020-2023	Asia	China	Northwest China	Shaanxi	NA	Human	Blood	M	42	18–54 yr
97	SAMN41679238	Enteritidis	11	2020	2014-2023	2020-2023	Asia	China	Northwest China	Shaanxi	NA	Human	Blood	F	66	65–74 yr
98	SAMN41679239	Enteritidis	11	2020	2014-2023	2020-2023	Asia	China	Central China	Hubei	NA	Human	Blood	M	2	1–17 yr
99	SAMN41679240	Enteritidis	11	2020	2014-2023	2020-2023	Asia	China	Central China	Hubei	NA	Human	Blood	M	41	18–54 yr
100	SAMN41679241	Enteritidis	11	2020	2014-2023	2020-2023	Asia	China	Central China	Hubei	NA	Human	Blood	M	45	18–54 yr
101	SAMN41679247	Enteritidis	11	2020	2014-2023	2020-2023	Asia	China	Eastern China	Shandong	NA	Human	Blood	M	2	1–17 yr
102	SAMN41679249	Enteritidis	11	2020	2014-2023	2020-2023	Asia	China	Eastern China	Zhejiang	NA	Human	Blood	M	3	1–17 yr
103	SAMN41679252	Enteritidis	11	2020	2014-2023	2020-2023	Asia	China	Eastern China	Shandong	NA	Human	Blood	M	62	55–64 yr
104	SAMN41679255	Enteritidis	11	2020	2014-2023	2020-2023	Asia	China	Central China	Hubei	NA	Human	Blood	M	81	≥75 yr
105	SAMN41679256	Enteritidis	11	2020	2014-2023	2020-2023	Asia	China	Central China	Hubei	NA	Human	Blood	M	56	55–64 yr
106	SAMN41679261	Enteritidis	11	2020	2014-2023	2020-2023	Asia	China	Central China	Anhui	NA	Human	Blood	F	0	<1 yr
107	SAMN41679262	Enteritidis	11	2020	2014-2023	2020-2023	Asia	China	Eastern China	Shandong	NA	Human	Blood	M	0	<1 yr
108	SAMN41679263	Enteritidis	11	2020	2014-2023	2020-2023	Asia	China	Eastern China	Shandong	NA	Human	Blood	M	4	1–17 yr
109	SAMN41679266	Enteritidis	11	2020	2014-2023	2020-2023	Asia	China	Northwest China	Shaanxi	NA	Human	Blood	F	5	1–17 yr
110	SAMN41679267	Enteritidis	11	2020	2014-2023	2020-2023	Asia	China	Northwest China	Shaanxi	NA	Human	Blood	M	45	18–54 yr
111	SAMN41679268	Enteritidis	11	2020	2014-2023	2020-2023	Asia	China	Northwest China	Gansu	NA	Human	Blood	F	45	18–54 yr
112	SAMN41679272	Enteritidis	11	2020	2014-2023	2020-2023	Asia	China	Eastern China	Shandong	NA	Human	Blood	F	6	1–17 yr
113	SAMN41679273	Enteritidis	11	2020	2014-2023	2020-2023	Asia	China	Eastern China	Shandong	NA	Human	Blood	F	3	1–17 yr
114	SAMN41679274	Enteritidis	11	2020	2014-2023	2020-2023	Asia	China	Eastern China	Jiangsu	NA	Human	Blood	F	65	65–74 yr
115	SAMN41679276	Enteritidis	11	2020	2014-2023	2020-2023	Asia	China	Western China	Yunnan	NA	Human	Blood	M	2	1–17 yr
116	SAMN41679277	Enteritidis	11	2020	2014-2023	2020-2023	Asia	China	Central China	Anhui	NA	Human	Blood	M	2	1–17 yr
117	SAMN41679279	Enteritidis	11	2020	2014-2023	2020-2023	Asia	China	Central China	Anhui	NA	Human	Blood	M	5	1–17 yr
118	SAMN41679280	Enteritidis	11	2020	2014-2023	2020-2023	Asia	China	Eastern China	Shandong	NA	Human	Blood	M	20	18–54 yr
119	SAMN41679282	Enteritidis	11	2020	2014-2023	2020-2023	Asia	China	Eastern China	Shandong	NA	Human	Blood	F	3	1–17 yr
120	SAMN41679286	Enteritidis	11	2020	2014-2023	2020-2023	Asia	China	Eastern China	Shandong	NA	Human	Blood	M	4	1–17 yr
121	SAMN41679289	Enteritidis	11	2021	2014-2023	2020-2023	Asia	China	Central China	Anhui	NA	Human	Blood	M	4	1–17 yr
122	SAMN41679291	Enteritidis	11	2021	2014-2023	2020-2023	Asia	China	Eastern China	Shandong	NA	Human	Blood	M	11	1–17 yr
123	SAMN41679292	Enteritidis	11	2021	2014-2023	2020-2023	Asia	China	Central China	Anhui	NA	Human	Blood	M	96	≥75 yr
124	SAMN41679294	Enteritidis	11	2021	2014-2023	2020-2023	Asia	China	Eastern China	Shandong	NA	Human	Blood	M	6	1–17 yr
125	SAMN41679295	Enteritidis	11	2021	2014-2023	2020-2023	Asia	China	Eastern China	Shandong	NA	Human	Blood	M	37	18–54 yr
126	SAMN41679300	Enteritidis	11	2021	2014-2023	2020-2023	Asia	China	Eastern China	Heilongjiang	NA	Human	Blood	M	87	≥75 yr
127	SAMN41679304	Enteritidis	11	2021	2014-2023	2020-2023	Asia	China	Northwest China	Gansu	NA	Human	Blood	M	6	1–17 yr
128	SAMN41679305	Enteritidis	11	2021	2014-2023	2020-2023	Asia	China	Northwest China	Gansu	NA	Human	Blood	F	0	<1 yr
129	SAMN41679306	Enteritidis	11	2021	2014-2023	2020-2023	Asia	China	Northwest China	Gansu	NA	Human	Blood	M	5	1–17 yr
130	SAMN41679307	Enteritidis	11	2021	2014-2023	2020-2023	Asia	China	Northwest China	Gansu	NA	Human	Blood	F	4	1–17 yr
131	SAMN41679308	Enteritidis	11	2021	2014-2023	2020-2023	Asia	China	Central China	Anhui	NA	Human	Blood	F	3	1–17 yr
132	SAMN41679311	Enteritidis	11	2021	2014-2023	2020-2023	Asia	China	Eastern China	Hebei	NA	Human	Blood	F	9	1–17 yr
133	SAMN41679316	Enteritidis	11	2021	2014-2023	2020-2023	Asia	China	Central China	Jiangxi	NA	Human	Blood	M	19	18–54 yr
134	SAMN41679317	Enteritidis	11	2021	2014-2023	2020-2023	Asia	China	Central China	Anhui	NA	Human	Blood	F	2	1–17 yr
135	SAMN41679318	Enteritidis	11	2021	2014-2023	2020-2023	Asia	China	Eastern China	Hebei	NA	Human	Blood	F	81	≥75 yr
136	SAMN41679319	Enteritidis	11	2021	2014-2023	2020-2023	Asia	China	Central China	Anhui	NA	Human	Blood	F	76	≥75 yr
137	SAMN41679320	Enteritidis	11	2021	2014-2023	2020-2023	Asia	China	Central China	Anhui	NA	Human	Blood	M	54	18–54 yr
138	SAMN41679321	Enteritidis	11	2021	2014-2023	2020-2023	Asia	China	Eastern China	Shandong	NA	Human	Blood	M	7	1–17 yr
139	SAMN41679322	Enteritidis	11	2021	2014-2023	2020-2023	Asia	China	Eastern China	Shandong	NA	Human	Blood	M	0	<1 yr
140	SAMN41679323	Enteritidis	11	2021	2014-2023	2020-2023	Asia	China	Eastern China	Jiangsu	NA	Human	Blood	M	2	1–17 yr
141	SAMN41679325	Enteritidis	11	2021	2014-2023	2020-2023	Asia	China	Eastern China	Shandong	NA	Human	Blood	F	67	65–74 yr
142	SAMN41679326	Enteritidis	11	2021	2014-2023	2020-2023	Asia	China	Eastern China	Shandong	NA	Human	Blood	M	5	1–17 yr
143	SAMN41679328	Enteritidis	11	2021	2014-2023	2020-2023	Asia	China	Eastern China	Hainan	NA	Human	Blood	F	1	1–17 yr
144	SAMN41679329	Enteritidis	11	2021	2014-2023	2020-2023	Asia	China	Eastern China	Hainan	NA	Human	Blood	F	0	<1 yr
145	SAMN41679332	Enteritidis	11	2021	2014-2023	2020-2023	Asia	China	Eastern China	Hebei	NA	Human	Blood	F	1	1–17 yr
146	SAMN41679333	Enteritidis	11	2021	2014-2023	2020-2023	Asia	China	Central China	Hubei	NA	Human	Blood	F	0	<1 yr
147	SAMN41679335	Enteritidis	11	2021	2014-2023	2020-2023	Asia	China	Northwest China	Shaanxi	NA	Human	Blood	M	5	1–17 yr
148	SAMN41679336	Enteritidis	11	2021	2014-2023	2020-2023	Asia	China	Western China	Yunnan	NA	Human	Blood	F	1	1–17 yr
149	SAMN41679337	Enteritidis	11	2021	2014-2023	2020-2023	Asia	China	Western China	Yunnan	NA	Human	Blood	F	7	1–17 yr
150	SAMN41679341	Enteritidis	11	2021	2014-2023	2020-2023	Asia	China	Eastern China	Shandong	NA	Human	Blood	F	1	1–17 yr
151	SAMN41679342	Enteritidis	11	2021	2014-2023	2020-2023	Asia	China	Eastern China	Shandong	NA	Human	Blood	F	7	1–17 yr
152	SAMN41679344	Enteritidis	New1	2021	2014-2023	2020-2023	Asia	China	Eastern China	Shandong	NA	Human	Blood	M	2	1–17 yr
153	SAMN41679345	Enteritidis	11	2021	2014-2023	2020-2023	Asia	China	Eastern China	Shandong	NA	Human	Blood	M	1	1–17 yr
154	SAMN41679346	Enteritidis	11	2021	2014-2023	2020-2023	Asia	China	Northwest China	Gansu	NA	Human	Blood	F	4	1–17 yr
155	SAMN41679347	Enteritidis	11	2021	2014-2023	2020-2023	Asia	China	Eastern China	Jiangsu	NA	Human	Blood	M	2	1–17 yr
156	SAMN41679349	Enteritidis	11	2021	2014-2023	2020-2023	Asia	China	Central China	Anhui	NA	Human	Blood	M	0	<1 yr
157	SAMN41679350	Enteritidis	11	2021	2014-2023	2020-2023	Asia	China	Central China	Anhui	NA	Human	Blood	M	3	1–17 yr
158	SAMN41679351	Enteritidis	11	2021	2014-2023	2020-2023	Asia	China	Central China	Shanxi	NA	Human	Blood	M	4	1–17 yr
159	SAMN41679352	Enteritidis	11	2021	2014-2023	2020-2023	Asia	China	Central China	Shanxi	NA	Human	Blood	M	4	1–17 yr
160	SAMN41679353	Enteritidis	11	2021	2014-2023	2020-2023	Asia	China	Northwest China	Ningxia	NA	Human	Blood	M	2	1–17 yr
161	SAMN41679354	Enteritidis	11	2021	2014-2023	2020-2023	Asia	China	Northwest China	Ningxia	NA	Human	Blood	M	1	1–17 yr
162	SAMN41679355	Enteritidis	11	2021	2014-2023	2020-2023	Asia	China	Northwest China	Ningxia	NA	Human	Blood	F	0	<1 yr
163	SAMN41679357	Enteritidis	11	2021	2014-2023	2020-2023	Asia	China	Central China	Hubei	NA	Human	Blood	M	0	<1 yr
164	SAMN41679361	Enteritidis	11	2021	2014-2023	2020-2023	Asia	China	Northwest China	Shaanxi	NA	Human	Blood	F	4	1–17 yr
165	SAMN41679362	Enteritidis	11	2021	2014-2023	2020-2023	Asia	China	Northwest China	Shaanxi	NA	Human	Blood	M	39	18–54 yr
166	SAMN41679363	Enteritidis	11	2021	2014-2023	2020-2023	Asia	China	Eastern China	Jiangsu	NA	Human	Blood	M	38	18–54 yr
167	SAMN41679364	Enteritidis	11	2021	2014-2023	2020-2023	Asia	China	Western China	Yunnan	NA	Human	Blood	F	36	18–54 yr
168	SAMN41679366	Enteritidis	11	2021	2014-2023	2020-2023	Asia	China	Eastern China	Shandong	NA	Human	Blood	M	25	18–54 yr
169	SAMN41679367	Enteritidis	11	2021	2014-2023	2020-2023	Asia	China	Eastern China	Shandong	NA	Human	Blood	M	0	<1 yr
170	SAMN41679369	Enteritidis	11	2021	2014-2023	2020-2023	Asia	China	Central China	Hubei	NA	Human	Blood	M	26	18–54 yr
171	SAMN41679377	Enteritidis	11	2021	2014-2023	2020-2023	Asia	China	Central China	Anhui	NA	Human	Blood	F	24	18–54 yr
172	SAMN41679378	Enteritidis	11	2021	2014-2023	2020-2023	Asia	China	Central China	Anhui	NA	Human	Blood	F	21	18–54 yr
173	SAMN41679379	Enteritidis	11	2021	2014-2023	2020-2023	Asia	China	Central China	Anhui	NA	Human	Blood	F	41	18–54 yr
174	SAMN41679380	Enteritidis	11	2021	2014-2023	2020-2023	Asia	China	Central China	Anhui	NA	Human	Blood	M	0	<1 yr
175	SAMN41679382	Enteritidis	11	2021	2014-2023	2020-2023	Asia	China	Central China	Anhui	NA	Human	Blood	M	3	1–17 yr
176	SAMN41679385	Enteritidis	11	2021	2014-2023	2020-2023	Asia	China	Central China	Anhui	NA	Human	Blood	F	0	<1 yr
177	SAMN41679386	Enteritidis	11	2021	2014-2023	2020-2023	Asia	China	Eastern China	Shandong	NA	Human	Blood	M	NA	NA
178	SAMN41679387	Enteritidis	11	2021	2014-2023	2020-2023	Asia	China	Eastern China	Shandong	NA	Human	Blood	F	NA	NA
179	SAMN41679388	Enteritidis	11	2021	2014-2023	2020-2023	Asia	China	Eastern China	Shandong	NA	Human	Blood	M	18-54	18–54 yr
180	SAMN41679389	Enteritidis	11	2021	2014-2023	2020-2023	Asia	China	Central China	Anhui	NA	Human	Blood	M	NA	NA
181	SAMN41679391	Enteritidis	11	2021	2014-2023	2020-2023	Asia	China	Central China	Anhui	NA	Human	Blood	F	18-54	18–54 yr
182	SAMN41679394	Enteritidis	11	2021	2014-2023	2020-2023	Asia	China	Eastern China	Zhejiang	NA	Human	Blood	M	NA	NA
183	SAMN41679395	Enteritidis	11	2021	2014-2023	2020-2023	Asia	China	Eastern China	Shandong	NA	Human	Blood	M	NA	NA
184	SAMN41679397	Enteritidis	11	2021	2014-2023	2020-2023	Asia	China	Eastern China	Shandong	NA	Human	Blood	F	18-54	18–54 yr
185	SAMN41679405	Enteritidis	11	2022	2014-2023	2020-2023	Asia	China	Eastern China	Zhejiang	NA	Human	Blood	F	NA	NA
186	SAMN41679407	Enteritidis	11	2022	2014-2023	2020-2023	Asia	China	Western China	Sichuan	NA	Human	Blood	M	NA	NA
187	SAMN49410001	Enteritidis	11	2019	2014-2023	2016-2019	Asia	China	Central China	Hunan	NA	Animal	NA	NA	NA	NA
188	SAMN49410002	Enteritidis	11	2019	2014-2023	2016-2019	Asia	China	Central China	Hunan	NA	Animal	NA	NA	NA	NA
189	SAMN49410003	Enteritidis	11	2019	2014-2023	2016-2019	Asia	China	Central China	Hunan	NA	Animal	NA	NA	NA	NA
190	SAMN49410004	Enteritidis	11	2019	2014-2023	2016-2019	Asia	China	Central China	Hunan	NA	Animal	NA	NA	NA	NA
191	SAMN49410005	Enteritidis	11	2019	2014-2023	2016-2019	Asia	China	Central China	Hunan	NA	Animal	NA	NA	NA	NA
192	SAMN49410006	Enteritidis	11	2019	2014-2023	2016-2019	Asia	China	Central China	Hunan	NA	Animal	NA	NA	NA	NA
193	SAMN49410007	Enteritidis	11	2019	2014-2023	2016-2019	Asia	China	Central China	Hunan	NA	Animal	NA	NA	NA	NA
194	SAMN49410008	Enteritidis	11	2019	2014-2023	2016-2019	Asia	China	Central China	Hunan	NA	Animal	NA	NA	NA	NA
195	SAMN49410009	Enteritidis	11	2019	2014-2023	2016-2019	Asia	China	Central China	Hunan	NA	Animal	Anatidae	NA	NA	NA
196	SAMN49410010	Enteritidis	11	2019	2014-2023	2016-2019	Asia	China	Central China	Hunan	NA	Animal	NA	NA	NA	NA
197	SAMN49410011	Enteritidis	11	2019	2014-2023	2016-2019	Asia	China	Central China	Hunan	NA	Animal	NA	NA	NA	NA
198	SAMN49410012	Enteritidis	11	2019	2014-2023	2016-2019	Asia	China	Central China	Hunan	NA	Animal	NA	NA	NA	NA
199	SAMN49410013	Enteritidis	11	2019	2014-2023	2016-2019	Asia	China	Central China	Hunan	NA	Animal	NA	NA	NA	NA
200	SAMN49410014	Enteritidis	11	2019	2014-2023	2016-2019	Asia	China	Central China	Hunan	NA	Animal	NA	NA	NA	NA
201	SAMN49410015	Enteritidis	11	2019	2014-2023	2016-2019	Asia	China	Eastern China	Zhejiang	NA	Animal	NA	NA	NA	NA
202	SAMN49410016	Enteritidis	11	2019	2014-2023	2016-2019	Asia	China	Eastern China	Zhejiang	NA	Animal	NA	NA	NA	NA
203	SAMN49410017	Enteritidis	11	2019	2014-2023	2016-2019	Asia	China	Eastern China	Zhejiang	NA	Animal	NA	NA	NA	NA
204	SAMN49410018	Enteritidis	11	2019	2014-2023	2016-2019	Asia	China	Eastern China	Zhejiang	NA	Animal	NA	NA	NA	NA
205	SAMN49410019	Enteritidis	11	2019	2014-2023	2016-2019	Asia	China	Eastern China	Zhejiang	NA	Animal	NA	NA	NA	NA
206	SAMN49410020	Enteritidis	11	2019	2014-2023	2016-2019	Asia	China	Eastern China	Zhejiang	NA	Animal	NA	NA	NA	NA
207	SAMN49410021	Enteritidis	11	2019	2014-2023	2016-2019	Asia	China	Eastern China	Zhejiang	NA	Animal	NA	NA	NA	NA
208	SAMN49410022	Enteritidis	11	2019	2014-2023	2016-2019	Asia	China	Eastern China	Zhejiang	NA	Animal	Anatidae	NA	NA	NA
209	SAMN49410023	Enteritidis	11	2019	2014-2023	2016-2019	Asia	China	Eastern China	Zhejiang	NA	Animal	NA	NA	NA	NA
210	SAMN49410024	Enteritidis	11	2019	2014-2023	2016-2019	Asia	China	Eastern China	Zhejiang	NA	Animal	NA	NA	NA	NA
211	SAMN49410025	Enteritidis	11	2019	2014-2023	2016-2019	Asia	China	Eastern China	Zhejiang	NA	Animal	NA	NA	NA	NA
212	SAMN49410026	Enteritidis	11	2019	2014-2023	2016-2019	Asia	China	Eastern China	Zhejiang	NA	Animal	NA	NA	NA	NA
213	SAMN49410027	Enteritidis	11	2019	2014-2023	2016-2019	Asia	China	Eastern China	Zhejiang	NA	Animal	Anatidae	NA	NA	NA
214	SAMN49410028	Enteritidis	11	2019	2014-2023	2016-2019	Asia	China	Eastern China	Zhejiang	NA	Animal	Anatidae	NA	NA	NA
215	SAMN41679410	Enteritidis	11	2022	2014-2023	2020-2023	Asia	China	Central China	Anhui	NA	Human	Blood	F	68	65–74 yr
216	SAMN41679411	Enteritidis	11	2022	2014-2023	2020-2023	Asia	China	Central China	Anhui	NA	Human	Blood	F	72	65–74 yr
217	SAMN41679413	Enteritidis	11	2022	2014-2023	2020-2023	Asia	China	Central China	Anhui	NA	Human	Blood	M	71	65–74 yr
218	SAMN41679414	Enteritidis	11	2022	2014-2023	2020-2023	Asia	China	Central China	Anhui	NA	Human	Blood	M	62	55–64 yr
219	SAMN41679419	Enteritidis	11	2022	2014-2023	2020-2023	Asia	China	Western China	Yunnan	NA	Human	Blood	M	1	1–17 yr
220	SAMN41679420	Enteritidis	11	2022	2014-2023	2020-2023	Asia	China	Western China	Yunnan	NA	Human	Blood	M	10	1–17 yr
221	SAMN41679422	Enteritidis	11	2022	2014-2023	2020-2023	Asia	China	Central China	Hubei	NA	Human	Blood	M	54	18–54 yr
222	SAMN41679424	Enteritidis	11	2022	2014-2023	2020-2023	Asia	China	Central China	Hubei	NA	Human	Blood	M	47	18–54 yr
223	SAMN28834042	Enteritidis	11	2020	2014-2023	2020-2023	Asia	China	Eastern China	Zhejiang	NA	Human	NA	NA	NA	NA
224	SAMN28834113	Enteritidis	11	2020	2014-2023	2020-2023	Asia	China	Eastern China	Zhejiang	NA	Human	NA	NA	NA	NA
225	SAMN28834114	Enteritidis	11	2020	2014-2023	2020-2023	Asia	China	Eastern China	Zhejiang	NA	Human	NA	NA	NA	NA
226	SAMN28834115	Enteritidis	11	2020	2014-2023	2020-2023	Asia	China	Eastern China	Zhejiang	NA	Human	NA	NA	NA	NA
227	SAMN28834043	Enteritidis	11	2020	2014-2023	2020-2023	Asia	China	Eastern China	Zhejiang	NA	Human	NA	NA	NA	NA
228	SAMN28834048	Enteritidis	11	2020	2014-2023	2020-2023	Asia	China	Eastern China	Zhejiang	NA	Human	NA	NA	NA	NA
229	SAMN28834049	Enteritidis	11	2020	2014-2023	2020-2023	Asia	China	Eastern China	Zhejiang	NA	Human	NA	NA	NA	NA
230	SAMN28834050	Enteritidis	11	2020	2014-2023	2020-2023	Asia	China	Eastern China	Zhejiang	NA	Human	NA	NA	NA	NA
231	SAMN28834066	Enteritidis	11	2020	2014-2023	2020-2023	Asia	China	Eastern China	Zhejiang	NA	Human	NA	NA	NA	NA
232	SAMN28834067	Enteritidis	11	2020	2014-2023	2020-2023	Asia	China	Eastern China	Zhejiang	NA	Human	NA	NA	NA	NA
233	SAMN28834076	Enteritidis	11	2020	2014-2023	2020-2023	Asia	China	Eastern China	Zhejiang	NA	Human	NA	NA	NA	NA
234	SAMN28834085	Enteritidis	11	2020	2014-2023	2020-2023	Asia	China	Eastern China	Zhejiang	NA	Human	NA	NA	NA	NA
235	SAMN28834090	Enteritidis	11	2020	2014-2023	2020-2023	Asia	China	Eastern China	Zhejiang	NA	Human	NA	NA	NA	NA
236	SAMN28834099	Enteritidis	11	2020	2014-2023	2020-2023	Asia	China	Eastern China	Zhejiang	NA	Human	NA	NA	NA	NA
237	SAMN28834100	Enteritidis	11	2020	2014-2023	2020-2023	Asia	China	Eastern China	Zhejiang	NA	Human	NA	NA	NA	NA
238	SAMN28834103	Enteritidis	11	2020	2014-2023	2020-2023	Asia	China	Eastern China	Zhejiang	NA	Human	NA	NA	NA	NA
239	SAMN28834109	Enteritidis	11	2020	2014-2023	2020-2023	Asia	China	Eastern China	Zhejiang	NA	Human	NA	NA	NA	NA
240	SAMN28834110	Enteritidis	11	2020	2014-2023	2020-2023	Asia	China	Eastern China	Zhejiang	NA	Human	NA	NA	NA	NA
241	SAMN28834111	Enteritidis	11	2020	2014-2023	2020-2023	Asia	China	Eastern China	Zhejiang	NA	Human	NA	NA	NA	NA
242	SAMN28834112	Enteritidis	11	2020	2014-2023	2020-2023	Asia	China	Eastern China	Zhejiang	NA	Human	NA	NA	NA	NA
243	SAMN49410029	Enteritidis	11	2021	2014-2023	2020-2023	Asia	China	Eastern China	Zhejiang	NA	Human	NA	NA	NA	NA
244	SAMN41679427	Enteritidis	11	2022	2014-2023	2020-2023	Asia	China	Central China	Hubei	NA	Human	Blood	M	3	1–17 yr
245	SAMN41679428	Enteritidis	11	2022	2014-2023	2020-2023	Asia	China	Eastern China	Guangdong	NA	Human	Blood	M	1	1–17 yr
246	SAMN41679429	Enteritidis	11	2022	2014-2023	2020-2023	Asia	China	Eastern China	Shandong	NA	Human	Blood	F	62	55–64 yr
247	SAMN41679432	Enteritidis	11	2022	2014-2023	2020-2023	Asia	China	Central China	Anhui	NA	Human	Blood	M	2	1–17 yr
248	SAMN41679433	Enteritidis	11	2022	2014-2023	2020-2023	Asia	China	Central China	Anhui	NA	Human	Blood	M	5	1–17 yr
249	SAMN41679434	Enteritidis	11	2022	2014-2023	2020-2023	Asia	China	Central China	Anhui	NA	Human	Blood	M	3	1–17 yr
250	SAMEA811656	Enteritidis	11	1999	≤ 2003	≤ 2003	South America	Uruguay	NA	NA	NA	Food	NA	NA	NA	NA
251	SAMN41679439	Enteritidis	11	2023	2014-2023	2020-2023	Asia	China	Western China	Yunnan	NA	Human	Blood	M	1	1–17 yr
252	SAMN41679440	Enteritidis	11	2023	2014-2023	2020-2023	Asia	China	Central China	Anhui	NA	Human	Blood	F	68	65–74 yr
253	SAMN41679441	Enteritidis	11	2023	2014-2023	2020-2023	Asia	China	Central China	Anhui	NA	Human	Blood	F	68	65–74 yr
254	SAMN41679443	Enteritidis	11	2023	2014-2023	2020-2023	Asia	China	Eastern China	Zhejiang	NA	Human	Blood	F	2	1–17 yr
255	SAMN41679447	Enteritidis	11	2023	2014-2023	2020-2023	Asia	China	Central China	Anhui	NA	Human	Blood	M	3	1–17 yr
256	SAMN41679448	Enteritidis	11	2023	2014-2023	2020-2023	Asia	China	Central China	Anhui	NA	Human	Blood	M	3	1–17 yr
257	SAMN41679449	Enteritidis	11	2023	2014-2023	2020-2023	Asia	China	Central China	Hubei	NA	Human	Blood	M	2	1–17 yr
258	SAMN41679450	Enteritidis	11	2023	2014-2023	2020-2023	Asia	China	Eastern China	Jiangsu	NA	Human	Blood	M	6	1–17 yr
259	SAMN41679452	Enteritidis	11	2023	2014-2023	2020-2023	Asia	China	Eastern China	Zhejiang	NA	Human	Blood	M	4	1–17 yr
260	SAMN41679456	Enteritidis	11	2023	2014-2023	2020-2023	Asia	China	Eastern China	Zhejiang	NA	Human	Blood	M	39	18–54 yr
261	SAMN41679457	Enteritidis	11	2023	2014-2023	2020-2023	Asia	China	Eastern China	Zhejiang	NA	Human	Blood	M	54	18–54 yr
262	SAMN41679458	Enteritidis	11	2023	2014-2023	2020-2023	Asia	China	Eastern China	Zhejiang	NA	Human	Blood	M	11	1–17 yr
263	SAMN41679459	Enteritidis	11	2023	2014-2023	2020-2023	Asia	China	Central China	Anhui	NA	Human	Blood	M	1	1–17 yr
264	SAMEA811650	Enteritidis	11	2002	≤ 2003	≤ 2003	South America	Uruguay	NA	NA	NA	Human	Blood	NA	NA	NA
265	SAMEA811654	Enteritidis	11	2001	≤ 2003	≤ 2003	South America	Uruguay	NA	NA	NA	Animal	NA	NA	NA	NA
266	SAMEA688656	Enteritidis	1974	1988	≤ 2003	≤ 2003	South America	Uruguay	NA	NA	NA	Human	NA	NA	NA	NA
267	SAMEA4279284	Enteritidis	11	1994	≤ 2003	≤ 2003	South America	Uruguay	NA	NA	NA	Food	NA	NA	NA	NA
268	SAMN41678631	Enteritidis	11	2021	2014-2023	2020-2023	Asia	China	Eastern China	Zhejiang	NA	Human	Blood	M	61	55–64 yr
269	SAMN41678632	Enteritidis	11	2021	2014-2023	2020-2023	Asia	China	Eastern China	Zhejiang	NA	Human	Blood	M	24	18–54 yr
270	SAMN41678634	Enteritidis	11	2021	2014-2023	2020-2023	Asia	China	Eastern China	Zhejiang	NA	Human	Blood	M	26	18–54 yr
271	SAMN41678635	Enteritidis	11	2022	2014-2023	2020-2023	Asia	China	Eastern China	Zhejiang	NA	Human	Cerebrospinal fluid	M	38	18–54 yr
272	SAMN41678637	Enteritidis	11	2022	2014-2023	2020-2023	Asia	China	Eastern China	Zhejiang	NA	Human	Blood	M	59	55–64 yr
273	SAMN41678639	Enteritidis	11	2022	2014-2023	2020-2023	Asia	China	Eastern China	Zhejiang	NA	Human	Blood	M	35	18–54 yr
274	SAMEA811652	Enteritidis	11	2002	≤ 2003	≤ 2003	South America	Uruguay	NA	NA	NA	Human	Feces	NA	NA	NA
275	SAMEA811659	Enteritidis	1974	1989	≤ 2003	≤ 2003	South America	Uruguay	NA	NA	NA	Human	Blood	NA	NA	NA
276	ERS217239	Enteritidis	11	1994	≤ 2003	≤ 2003	North America	United States	NA	NA	NA	Animal	NA	NA	NA	NA
277	ERS400254	Enteritidis	183	1999	≤ 2003	≤ 2003	Europe	Germany	NA	NA	NA	Animal	NA	NA	NA	NA
278	SAMN09899595	Enteritidis	11	2006	2004-2013	2004-2007	Asia	China	Eastern China	Taiwan	NA	Human	Blood	NA	NA	NA
279	SAMN49410030	Enteritidis	11	2019	2014-2023	2016-2019	Asia	China	Eastern China	Zhejiang	NA	Food	Food	NA	NA	NA
280	SAMN49410031	Enteritidis	11	2019	2014-2023	2016-2019	Asia	China	Eastern China	Zhejiang	NA	Food	Food	NA	NA	NA
281	SAMN49410032	Enteritidis	11	2019	2014-2023	2016-2019	Asia	China	Eastern China	Zhejiang	NA	Food	Food	NA	NA	NA
282	SAMN49410033	Enteritidis	11	2019	2014-2023	2016-2019	Asia	China	Eastern China	Zhejiang	NA	Food	Food	NA	NA	NA
283	SAMN49410034	Enteritidis	11	2019	2014-2023	2016-2019	Asia	China	Eastern China	Zhejiang	NA	Food	Food	NA	NA	NA
284	SAMN49410035	Enteritidis	11	2019	2014-2023	2016-2019	Asia	China	Eastern China	Zhejiang	NA	Food	Food	NA	NA	NA
285	SAMN49410036	Enteritidis	11	2019	2014-2023	2016-2019	Asia	China	Eastern China	Zhejiang	NA	Food	Food	NA	NA	NA
286	SAMN49410037	Enteritidis	11	2019	2014-2023	2016-2019	Asia	China	Eastern China	Zhejiang	NA	Food	Food	NA	NA	NA
287	SAMN49410038	Enteritidis	11	2019	2014-2023	2016-2019	Asia	China	Eastern China	Zhejiang	NA	Food	Food	NA	NA	NA
288	SAMN49410039	Enteritidis	11	2019	2014-2023	2016-2019	Asia	China	Eastern China	Zhejiang	NA	Food	Food	NA	NA	NA
289	SAMN49410040	Enteritidis	11	2019	2014-2023	2016-2019	Asia	China	Eastern China	Zhejiang	NA	Food	Food	NA	NA	NA
290	SAMN49410041	Enteritidis	11	2019	2014-2023	2016-2019	Asia	China	Eastern China	Zhejiang	NA	Food	Food	NA	NA	NA
291	ERS217238	Enteritidis	11	1996	≤ 2003	≤ 2003	Europe	United Kingdom	NA	NA	NA	Human	Feces	NA	NA	NA
292	SAMN49410042	Enteritidis	11	2011	2004-2013	2008-2011	Asia	China	Eastern China	Fujian	NA	Animal	Anatidae	NA	NA	NA
293	SAMN49410043	Enteritidis	11	2011	2004-2013	2008-2011	Asia	China	Eastern China	Fujian	NA	Animal	Anatidae	NA	NA	NA
294	SAMN49410044	Enteritidis	11	2011	2004-2013	2008-2011	Asia	China	Eastern China	Fujian	NA	Animal	Anatidae	NA	NA	NA
295	SAMN49410045	Enteritidis	11	2011	2004-2013	2008-2011	Asia	China	Eastern China	Fujian	NA	Animal	Anatidae	NA	NA	NA
296	SAMN49410046	Enteritidis	11	2011	2004-2013	2008-2011	Asia	China	Eastern China	Fujian	NA	Animal	Anatidae	NA	NA	NA
297	SAMN49410047	Enteritidis	11	2011	2004-2013	2008-2011	Asia	China	Eastern China	Fujian	NA	Animal	Anatidae	NA	NA	NA
298	SAMN49410048	Enteritidis	11	2011	2004-2013	2008-2011	Asia	China	Eastern China	Fujian	NA	Animal	Anatidae	NA	NA	NA
299	SAMN01041154	Enteritidis	11	NA	NA	NA	Asia	China	NA	NA	NA	Animal	Chicken	NA	NA	NA
300	SAMN01041153	Enteritidis	11	NA	NA	NA	Asia	China	NA	NA	NA	Animal	Chicken	NA	NA	NA
301	SAMN02737314	Enteritidis	11	2011	2004-2013	2008-2011	Asia	China	Eastern China	Shanghai	NA	Human	NA	NA	NA	NA
302	SAMN02737317	Enteritidis	11	2011	2004-2013	2008-2011	Asia	China	Eastern China	Shanghai	NA	Human	NA	NA	NA	NA
303	SAMN05710235	Enteritidis	11	2014	2014-2023	2012-2015	Asia	China	Eastern China	Guangdong	Shenzhen Children'sHospital	Human	Synovial fluid	NA	NA	NA
304	SAMN05710234	Enteritidis	11	2014	2014-2023	2012-2015	Asia	China	Eastern China	Guangdong	Shenzhen Children'sHospital	Human	Synovial fluid	NA	NA	NA
305	SAMN05710238	Enteritidis	11	2014	2014-2023	2012-2015	Asia	China	Eastern China	Guangdong	Shenzhen Children'sHospital	Human	Synovial fluid	NA	NA	NA
306	SAMN05969713	Enteritidis	11	2014	2014-2023	2012-2015	Asia	China	Eastern China	Guangdong	Shenzhen Children'sHospital	Human	Blood	NA	NA	NA
307	SAMN05969711	Enteritidis	11	2014	2014-2023	2012-2015	Asia	China	Eastern China	Guangdong	Shenzhen Children'sHospital	Human	Feces	NA	NA	NA
308	SAMN05969712	Enteritidis	New1	2014	2014-2023	2012-2015	Asia	China	Eastern China	Guangdong	Shenzhen Children'sHospital	Human	Feces	NA	NA	NA
309	SAMN09759474	Enteritidis	11	2012	2004-2013	2012-2015	Asia	China	Eastern China	Shanghai	NA	NA	NA	NA	NA	NA
310	SAMN09759473	Enteritidis	11	2012	2004-2013	2012-2015	Asia	China	Eastern China	Shanghai	NA	NA	NA	NA	NA	NA
311	SAMN09759472	Enteritidis	11	2011	2004-2013	2008-2011	Asia	China	Eastern China	Shanghai	NA	Food	Food	NA	NA	NA
312	SAMN09759469	Enteritidis	11	2011	2004-2013	2008-2011	Asia	China	Eastern China	Shanghai	NA	NA	NA	NA	NA	NA
313	SAMN09759470	Enteritidis	11	2012	2004-2013	2012-2015	Asia	China	Eastern China	Shanghai	NA	Food	Food	NA	NA	NA
314	SAMN09759471	Enteritidis	11	2012	2004-2013	2012-2015	Asia	China	Eastern China	Shanghai	NA	Food	Food	NA	NA	NA
315	SAMN09759466	Enteritidis	1925	2010	2004-2013	2008-2011	Asia	China	Eastern China	Shanghai	NA	NA	NA	NA	NA	NA
316	SAMN08166094	Enteritidis	11	2017	2014-2023	2016-2019	Asia	China	NA	NA	NA	NA	NA	NA	NA	NA
317	SAMN02345181	Enteritidis	11	2011	2004-2013	2008-2011	Asia	China	NA	NA	NA	Food	Food	NA	NA	NA
318	SAMN08166093	Enteritidis	11	2017	2014-2023	2016-2019	Asia	China	NA	NA	NA	Food	Squid	NA	NA	NA
319	SAMN10425097	Enteritidis	11	2013	2004-2013	2012-2015	Asia	China	Eastern China	Taiwan	NA	Human	NA	NA	NA	NA
320	SAMN14147773	Enteritidis	11	2020	2014-2023	2020-2023	Asia	China	Eastern China	Taiwan	NA	Food	Fish	NA	NA	NA
321	SAMN15150900	Enteritidis	11	2017	2014-2023	2016-2019	Asia	China	Eastern China	Taiwan	NewTaipei	Human	Blood	NA	NA	NA
322	SAMN05185289	Enteritidis	11	2008	2004-2013	2008-2011	Asia	China	Eastern China	Shanghai	NA	Human	NA	NA	NA	NA
323	SAMN15769386	Enteritidis	11	2017	2014-2023	2016-2019	Asia	China	Eastern China	Guangdong	Yangjiang	Human	NA	NA	NA	NA
324	SAMN15769389	Enteritidis	11	2017	2014-2023	2016-2019	Asia	China	Eastern China	Guangdong	Zhuhai	Human	NA	NA	NA	NA
325	SAMN15769391	Enteritidis	11	2018	2014-2023	2016-2019	Asia	China	Eastern China	Guangdong	Guangzhou	Human	NA	NA	NA	NA
326	SAMN15769392	Enteritidis	11	2018	2014-2023	2016-2019	Asia	China	Eastern China	Guangdong	NA	Human	NA	NA	NA	NA
327	SAMN15769394	Enteritidis	11	2018	2014-2023	2016-2019	Asia	China	Eastern China	Guangdong	Guangzhou	Human	NA	NA	NA	NA
328	SAMN15769398	Enteritidis	11	2018	2014-2023	2016-2019	Asia	China	Eastern China	Guangdong	Yangjiang	Human	NA	NA	NA	NA
329	SAMN15769397	Enteritidis	11	2018	2014-2023	2016-2019	Asia	China	Eastern China	Guangdong	Guangzhou	Human	NA	NA	NA	NA
330	SAMN15769400	Enteritidis	11	2018	2014-2023	2016-2019	Asia	China	Eastern China	Guangdong	Foshan	Human	NA	NA	NA	NA
331	SAMN15769396	Enteritidis	11	2018	2014-2023	2016-2019	Asia	China	Eastern China	Guangdong	Zhuhai	Human	NA	NA	NA	NA
332	SAMN15769401	Enteritidis	11	2018	2014-2023	2016-2019	Asia	China	Eastern China	Guangdong	Zhongshan	Human	NA	NA	NA	NA
333	SAMN15769399	Enteritidis	11	2018	2014-2023	2016-2019	Asia	China	Eastern China	Guangdong	Yangjiang	Human	NA	NA	NA	NA
334	SAMN15769383	Enteritidis	11	2017	2014-2023	2016-2019	Asia	China	Eastern China	Guangdong	Zhuhai	Human	NA	NA	NA	NA
335	SAMN15769384	Enteritidis	11	2017	2014-2023	2016-2019	Asia	China	Eastern China	Guangdong	Foshan	Human	NA	NA	NA	NA
336	SAMN15769385	Enteritidis	11	2017	2014-2023	2016-2019	Asia	China	Eastern China	Guangdong	Zhongshan	Human	NA	NA	NA	NA
337	SAMN15769387	Enteritidis	11	2017	2014-2023	2016-2019	Asia	China	Eastern China	Guangdong	Jiangmen	Human	NA	NA	NA	NA
338	SAMN15769390	Enteritidis	11	2017	2014-2023	2016-2019	Asia	China	Eastern China	Guangdong	Jiangmen	Human	NA	NA	NA	NA
339	SAMN15769402	Enteritidis	11	2018	2014-2023	2016-2019	Asia	China	Eastern China	Guangdong	Shenzhen	Human	NA	NA	NA	NA
340	SAMN15769404	Enteritidis	11	2018	2014-2023	2016-2019	Asia	China	Eastern China	Guangdong	Shenzhen	Human	NA	NA	NA	NA
341	SAMN15769395	Enteritidis	11	2018	2014-2023	2016-2019	Asia	China	Eastern China	Guangdong	Zhuhai	Human	NA	NA	NA	NA
342	SAMN15769393	Enteritidis	11	2018	2014-2023	2016-2019	Asia	China	Eastern China	Guangdong	Zhongshan	Human	NA	NA	NA	NA
343	SAMN15769403	Enteritidis	11	2018	2014-2023	2016-2019	Asia	China	Eastern China	Guangdong	Shenzhen	Human	NA	NA	NA	NA
344	SAMN15769410	Enteritidis	11	2019	2014-2023	2016-2019	Asia	China	Eastern China	Guangdong	Dongguan	Human	NA	NA	NA	NA
345	SAMN15769406	Enteritidis	8055	2018	2014-2023	2016-2019	Asia	China	Eastern China	Guangdong	Zhongshan	Human	NA	NA	NA	NA
346	SAMN15769408	Enteritidis	11	2019	2014-2023	2016-2019	Asia	China	Eastern China	Guangdong	Dongguan	Human	NA	NA	NA	NA
347	SAMN15769405	Enteritidis	11	2018	2014-2023	2016-2019	Asia	China	Eastern China	Guangdong	Foshan	Human	NA	NA	NA	NA
348	SAMN15769407	Enteritidis	11	2018	2014-2023	2016-2019	Asia	China	Eastern China	Guangdong	Maoming	Human	NA	NA	NA	NA
349	SAMN15769411	Enteritidis	11	2019	2014-2023	2016-2019	Asia	China	Eastern China	Guangdong	Dongguan	Human	NA	NA	NA	NA
350	SAMN15769445	Enteritidis	11	2019	2014-2023	2016-2019	Asia	China	Eastern China	Guangdong	Dongguan	Human	NA	NA	NA	NA
351	SAMN15769441	Enteritidis	11	2019	2014-2023	2016-2019	Asia	China	Eastern China	Guangdong	Dongguan	Human	NA	NA	NA	NA
352	SAMN15769442	Enteritidis	11	2019	2014-2023	2016-2019	Asia	China	Eastern China	Guangdong	Dongguan	Human	NA	NA	NA	NA
353	SAMN15769443	Enteritidis	11	2019	2014-2023	2016-2019	Asia	China	Eastern China	Guangdong	Dongguan	Human	NA	NA	NA	NA
354	SAMN15769444	Enteritidis	11	2019	2014-2023	2016-2019	Asia	China	Eastern China	Guangdong	Dongguan	Human	NA	NA	NA	NA
355	SAMN15769446	Enteritidis	11	2019	2014-2023	2016-2019	Asia	China	Eastern China	Guangdong	Dongguan	Human	NA	NA	NA	NA
356	SAMN15769448	Enteritidis	11	2019	2014-2023	2016-2019	Asia	China	Eastern China	Guangdong	Dongguan	Environment	Kitchenware	NA	NA	NA
357	SAMN15769447	Enteritidis	11	2019	2014-2023	2016-2019	Asia	China	Eastern China	Guangdong	Dongguan	Human	NA	NA	NA	NA
358	SAMN15769449	Enteritidis	11	2019	2014-2023	2016-2019	Asia	China	Eastern China	Guangdong	Dongguan	Food	Food	NA	NA	NA
359	SAMN15769450	Enteritidis	11	2019	2014-2023	2016-2019	Asia	China	Eastern China	Guangdong	Dongguan	Food	Food	NA	NA	NA
360	SAMN15769452	Enteritidis	11	2019	2014-2023	2016-2019	Asia	China	Eastern China	Guangdong	Dongguan	Human	NA	NA	NA	NA
361	SAMN15769451	Enteritidis	11	2019	2014-2023	2016-2019	Asia	China	Eastern China	Guangdong	Dongguan	Food	Food	NA	NA	NA
362	SAMN15769454	Enteritidis	11	2019	2014-2023	2016-2019	Asia	China	Eastern China	Guangdong	Dongguan	Food	Food	NA	NA	NA
363	SAMN15769453	Enteritidis	11	2019	2014-2023	2016-2019	Asia	China	Eastern China	Guangdong	Dongguan	Environment	Kitchenware	NA	NA	NA
364	SAMN15769382	Enteritidis	11	2017	2014-2023	2016-2019	Asia	China	Eastern China	Guangdong	Zhongshan	Human	NA	NA	NA	NA
365	SAMN15769409	Enteritidis	11	2019	2014-2023	2016-2019	Asia	China	Eastern China	Guangdong	Dongguan	Human	NA	NA	NA	NA
366	SAMN12204940	Enteritidis	11	2018	2014-2023	2016-2019	Asia	China	Eastern China	Hebei	NA	Animal	Chicken	NA	NA	NA
367	SAMN12204911	Enteritidis	11	2018	2014-2023	2016-2019	Asia	China	Eastern China	Hebei	NA	Environment	Egg hatchery	NA	NA	NA
368	SAMN12204934	Enteritidis	11	2018	2014-2023	2016-2019	Asia	China	Eastern China	Hebei	NA	Animal	Chicken	NA	NA	NA
369	SAMN12204908	Enteritidis	11	2018	2014-2023	2016-2019	Asia	China	Eastern China	Hebei	NA	Environment	Egg hatchery	NA	NA	NA
370	SAMN12204943	Enteritidis	11	2018	2014-2023	2016-2019	Asia	China	Eastern China	Hebei	NA	Animal	Chicken	NA	NA	NA
371	SAMN12204936	Enteritidis	11	2018	2014-2023	2016-2019	Asia	China	Eastern China	Hebei	NA	Animal	Chicken	NA	NA	NA
372	SAMN12204882	Enteritidis	11	2018	2014-2023	2016-2019	Asia	China	Eastern China	Hebei	NA	Animal	Chicken	NA	NA	NA
373	SAMN12204875	Enteritidis	11	2018	2014-2023	2016-2019	Asia	China	Eastern China	Hebei	NA	Animal	Chicken	NA	NA	NA
374	SAMN12204880	Enteritidis	11	2018	2014-2023	2016-2019	Asia	China	Eastern China	Hebei	NA	Environment	Egg hatchery	NA	NA	NA
375	SAMN12204884	Enteritidis	11	2018	2014-2023	2016-2019	Asia	China	Eastern China	Hebei	NA	Animal	Chicken	NA	NA	NA
376	SAMN12204883	Enteritidis	11	2018	2014-2023	2016-2019	Asia	China	Eastern China	Hebei	NA	Animal	Chicken	NA	NA	NA
377	SAMN12204942	Enteritidis	11	2018	2014-2023	2016-2019	Asia	China	Eastern China	Hebei	NA	Animal	Chicken	NA	NA	NA
378	SAMN12204939	Enteritidis	11	2018	2014-2023	2016-2019	Asia	China	Eastern China	Hebei	NA	Animal	Chicken	NA	NA	NA
379	SAMN12204887	Enteritidis	11	2018	2014-2023	2016-2019	Asia	China	Eastern China	Hebei	NA	Animal	Chicken	NA	NA	NA
380	SAMN12204969	Enteritidis	11	2018	2014-2023	2016-2019	Asia	China	Eastern China	Hebei	NA	Environment	Egg hatchery	NA	NA	NA
381	SAMN12204935	Enteritidis	11	2018	2014-2023	2016-2019	Asia	China	Eastern China	Hebei	NA	Animal	Chicken	NA	NA	NA
382	SAMN12204879	Enteritidis	11	2018	2014-2023	2016-2019	Asia	China	Eastern China	Hebei	NA	Environment	Egg hatchery	NA	NA	NA
383	SAMN12204878	Enteritidis	11	2018	2014-2023	2016-2019	Asia	China	Eastern China	Hebei	NA	Environment	Egg hatchery	NA	NA	NA
384	SAMN12204973	Enteritidis	11	2018	2014-2023	2016-2019	Asia	China	Eastern China	Hebei	NA	Environment	Egg hatchery	NA	NA	NA
385	SAMN12204881	Enteritidis	11	2018	2014-2023	2016-2019	Asia	China	Eastern China	Hebei	NA	Animal	Chicken	NA	NA	NA
386	SAMN12204937	Enteritidis	11	2018	2014-2023	2016-2019	Asia	China	Eastern China	Hebei	NA	Animal	Chicken	NA	NA	NA
387	SAMN12204877	Enteritidis	11	2018	2014-2023	2016-2019	Asia	China	Eastern China	Hebei	NA	Animal	Chicken	NA	NA	NA
388	SAMN12204874	Enteritidis	11	2018	2014-2023	2016-2019	Asia	China	Eastern China	Hebei	NA	Animal	Chicken	NA	NA	NA
389	SAMN12204972	Enteritidis	11	2018	2014-2023	2016-2019	Asia	China	Eastern China	Hebei	NA	Environment	Egg hatchery	NA	NA	NA
390	SAMN12204965	Enteritidis	11	2018	2014-2023	2016-2019	Asia	China	Eastern China	Hebei	NA	Animal	Chicken	NA	NA	NA
391	SAMN12204962	Enteritidis	11	2018	2014-2023	2016-2019	Asia	China	Eastern China	Hebei	NA	Animal	Chicken	NA	NA	NA
392	SAMN12204876	Enteritidis	11	2018	2014-2023	2016-2019	Asia	China	Eastern China	Hebei	NA	Animal	Chicken	NA	NA	NA
393	SAMN12204964	Enteritidis	11	2018	2014-2023	2016-2019	Asia	China	Eastern China	Hebei	NA	Animal	Chicken	NA	NA	NA
394	SAMN12204971	Enteritidis	11	2018	2014-2023	2016-2019	Asia	China	Eastern China	Hebei	NA	Animal	Chicken	NA	NA	NA
395	SAMN12204966	Enteritidis	11	2018	2014-2023	2016-2019	Asia	China	Eastern China	Hebei	NA	Animal	Chicken	NA	NA	NA
396	SAMN12204967	Enteritidis	11	2018	2014-2023	2016-2019	Asia	China	Eastern China	Hebei	NA	Animal	Chicken	NA	NA	NA
397	SAMN12204859	Enteritidis	11	2018	2014-2023	2016-2019	Asia	China	Eastern China	Hebei	NA	Animal	Chicken	NA	NA	NA
398	SAMN12204968	Enteritidis	11	2018	2014-2023	2016-2019	Asia	China	Eastern China	Hebei	NA	Environment	Egg hatchery	NA	NA	NA
399	SAMN12204970	Enteritidis	11	2018	2014-2023	2016-2019	Asia	China	Eastern China	Hebei	NA	Animal	Chicken	NA	NA	NA
400	SAMN12204885	Enteritidis	11	2018	2014-2023	2016-2019	Asia	China	Eastern China	Hebei	NA	Animal	Chicken	NA	NA	NA
401	SAMN12204886	Enteritidis	11	2018	2014-2023	2016-2019	Asia	China	Eastern China	Hebei	NA	Animal	Chicken	NA	NA	NA
402	SAMN12204890	Enteritidis	11	2018	2014-2023	2016-2019	Asia	China	Eastern China	Hebei	NA	Environment	Egg hatchery	NA	NA	NA
403	SAMN12204858	Enteritidis	11	2018	2014-2023	2016-2019	Asia	China	Eastern China	Hebei	NA	Animal	Chicken	NA	NA	NA
404	SAMN12204889	Enteritidis	11	2018	2014-2023	2016-2019	Asia	China	Eastern China	Hebei	NA	Environment	Egg hatchery	NA	NA	NA
405	SAMN12204891	Enteritidis	11	2018	2014-2023	2016-2019	Asia	China	Eastern China	Hebei	NA	Environment	Egg hatchery	NA	NA	NA
406	SAMN12204888	Enteritidis	11	2018	2014-2023	2016-2019	Asia	China	Eastern China	Hebei	NA	Animal	Chicken	NA	NA	NA
407	SAMN12204960	Enteritidis	11	2018	2014-2023	2016-2019	Asia	China	Eastern China	Hebei	NA	Animal	Chicken	NA	NA	NA
408	SAMN12204892	Enteritidis	11	2018	2014-2023	2016-2019	Asia	China	Eastern China	Hebei	NA	Environment	Egg hatchery	NA	NA	NA
409	SAMN12204959	Enteritidis	11	2018	2014-2023	2016-2019	Asia	China	Eastern China	Hebei	NA	Animal	Chicken	NA	NA	NA
410	SAMN12204893	Enteritidis	11	2018	2014-2023	2016-2019	Asia	China	Eastern China	Hebei	NA	Environment	Egg hatchery	NA	NA	NA
411	SAMN12204958	Enteritidis	11	2018	2014-2023	2016-2019	Asia	China	Eastern China	Hebei	NA	Animal	Chicken	NA	NA	NA
412	SAMN12204961	Enteritidis	11	2018	2014-2023	2016-2019	Asia	China	Eastern China	Hebei	NA	Animal	Chicken	NA	NA	NA
413	SAMN12204956	Enteritidis	11	2018	2014-2023	2016-2019	Asia	China	Eastern China	Hebei	NA	Animal	Chicken	NA	NA	NA
414	SAMN12204963	Enteritidis	11	2018	2014-2023	2016-2019	Asia	China	Eastern China	Hebei	NA	Animal	Chicken	NA	NA	NA
415	SAMN12204860	Enteritidis	11	2018	2014-2023	2016-2019	Asia	China	Eastern China	Hebei	NA	Animal	Chicken	NA	NA	NA
416	SAMN12204957	Enteritidis	11	2018	2014-2023	2016-2019	Asia	China	Eastern China	Hebei	NA	Animal	Chicken	NA	NA	NA
417	SAMN12204955	Enteritidis	11	2018	2014-2023	2016-2019	Asia	China	Eastern China	Hebei	NA	Animal	Chicken	NA	NA	NA
418	SAMN12204915	Enteritidis	11	2018	2014-2023	2016-2019	Asia	China	Eastern China	Hebei	NA	Environment	Egg hatchery	NA	NA	NA
419	SAMN12204922	Enteritidis	11	2018	2014-2023	2016-2019	Asia	China	Eastern China	Hebei	NA	Animal	Chicken	NA	NA	NA
420	SAMN12204861	Enteritidis	11	2018	2014-2023	2016-2019	Asia	China	Eastern China	Hebei	NA	Animal	Chicken	NA	NA	NA
421	SAMN12204855	Enteritidis	11	2018	2014-2023	2016-2019	Asia	China	Eastern China	Hebei	NA	Environment	Egg hatchery	NA	NA	NA
422	SAMN12204914	Enteritidis	11	2018	2014-2023	2016-2019	Asia	China	Eastern China	Hebei	NA	Animal	Chicken	NA	NA	NA
423	SAMN12204921	Enteritidis	11	2018	2014-2023	2016-2019	Asia	China	Eastern China	Hebei	NA	Animal	Chicken	NA	NA	NA
424	SAMN12204918	Enteritidis	11	2018	2014-2023	2016-2019	Asia	China	Eastern China	Hebei	NA	Animal	Chicken	NA	NA	NA
425	SAMN12204857	Enteritidis	11	2018	2014-2023	2016-2019	Asia	China	Eastern China	Hebei	NA	Environment	Egg hatchery	NA	NA	NA
426	SAMN12204854	Enteritidis	11	2018	2014-2023	2016-2019	Asia	China	Eastern China	Hebei	NA	Environment	Egg hatchery	NA	NA	NA
427	SAMN12204856	Enteritidis	11	2018	2014-2023	2016-2019	Asia	China	Eastern China	Hebei	NA	Environment	Egg hatchery	NA	NA	NA
428	SAMN12204920	Enteritidis	11	2018	2014-2023	2016-2019	Asia	China	Eastern China	Hebei	NA	Animal	Chicken	NA	NA	NA
429	SAMN12204862	Enteritidis	11	2018	2014-2023	2016-2019	Asia	China	Eastern China	Hebei	NA	Animal	Chicken	NA	NA	NA
430	SAMN12204853	Enteritidis	11	2018	2014-2023	2016-2019	Asia	China	Eastern China	Hebei	NA	Environment	Egg hatchery	NA	NA	NA
431	SAMN12204863	Enteritidis	11	2018	2014-2023	2016-2019	Asia	China	Eastern China	Hebei	NA	Animal	Chicken	NA	NA	NA
432	SAMN12204916	Enteritidis	11	2018	2014-2023	2016-2019	Asia	China	Eastern China	Hebei	NA	Environment	Egg hatchery	NA	NA	NA
433	SAMN12204871	Enteritidis	11	2018	2014-2023	2016-2019	Asia	China	Eastern China	Hebei	NA	Environment	Egg hatchery	NA	NA	NA
434	SAMN12204870	Enteritidis	11	2018	2014-2023	2016-2019	Asia	China	Eastern China	Hebei	NA	Environment	Egg hatchery	NA	NA	NA
435	SAMN12204869	Enteritidis	11	2018	2014-2023	2016-2019	Asia	China	Eastern China	Hebei	NA	Environment	Egg hatchery	NA	NA	NA
436	SAMN12204866	Enteritidis	11	2018	2014-2023	2016-2019	Asia	China	Eastern China	Hebei	NA	Animal	Chicken	NA	NA	NA
437	SAMN12204864	Enteritidis	11	2018	2014-2023	2016-2019	Asia	China	Eastern China	Hebei	NA	Animal	Chicken	NA	NA	NA
438	SAMN12204917	Enteritidis	11	2018	2014-2023	2016-2019	Asia	China	Eastern China	Hebei	NA	Environment	Egg hatchery	NA	NA	NA
439	SAMN12204872	Enteritidis	11	2018	2014-2023	2016-2019	Asia	China	Eastern China	Hebei	NA	Environment	Egg hatchery	NA	NA	NA
440	SAMN12204873	Enteritidis	11	2018	2014-2023	2016-2019	Asia	China	Eastern China	Hebei	NA	Environment	Egg hatchery	NA	NA	NA
441	SAMN12204868	Enteritidis	11	2018	2014-2023	2016-2019	Asia	China	Eastern China	Hebei	NA	Animal	Chicken	NA	NA	NA
442	SAMN12204867	Enteritidis	11	2018	2014-2023	2016-2019	Asia	China	Eastern China	Hebei	NA	Animal	Chicken	NA	NA	NA
443	SAMN12204852	Enteritidis	11	2018	2014-2023	2016-2019	Asia	China	Eastern China	Hebei	NA	Environment	Egg hatchery	NA	NA	NA
444	SAMN12204865	Enteritidis	11	2018	2014-2023	2016-2019	Asia	China	Eastern China	Hebei	NA	Animal	Chicken	NA	NA	NA
445	SAMN12204979	Enteritidis	11	2018	2014-2023	2016-2019	Asia	China	Eastern China	Hebei	NA	Environment	Egg hatchery	NA	NA	NA
446	SAMN12204977	Enteritidis	11	2018	2014-2023	2016-2019	Asia	China	Eastern China	Hebei	NA	Environment	Egg hatchery	NA	NA	NA
447	SAMN12204975	Enteritidis	11	2018	2014-2023	2016-2019	Asia	China	Eastern China	Hebei	NA	Environment	Egg hatchery	NA	NA	NA
448	SAMN12204974	Enteritidis	11	2018	2014-2023	2016-2019	Asia	China	Eastern China	Hebei	NA	Environment	Egg hatchery	NA	NA	NA
449	SAMN12204980	Enteritidis	11	2018	2014-2023	2016-2019	Asia	China	Eastern China	Hebei	NA	Animal	Chicken	NA	NA	NA
450	SAMN12204976	Enteritidis	11	2018	2014-2023	2016-2019	Asia	China	Eastern China	Hebei	NA	Environment	Egg hatchery	NA	NA	NA
451	SAMN12204978	Enteritidis	11	2018	2014-2023	2016-2019	Asia	China	Eastern China	Hebei	NA	Environment	Egg hatchery	NA	NA	NA
452	SAMN12204981	Enteritidis	11	2018	2014-2023	2016-2019	Asia	China	Eastern China	Hebei	NA	Animal	Chicken	NA	NA	NA
453	SAMN12204923	Enteritidis	11	2018	2014-2023	2016-2019	Asia	China	Eastern China	Hebei	NA	Animal	Chicken	NA	NA	NA
454	SAMN12204919	Enteritidis	11	2018	2014-2023	2016-2019	Asia	China	Eastern China	Hebei	NA	Animal	Chicken	NA	NA	NA
455	SAMN12204850	Enteritidis	11	2018	2014-2023	2016-2019	Asia	China	Eastern China	Hebei	NA	Animal	Chicken	NA	NA	NA
456	SAMN12204849	Enteritidis	11	2018	2014-2023	2016-2019	Asia	China	Eastern China	Hebei	NA	Animal	Chicken	NA	NA	NA
457	SAMN12204945	Enteritidis	11	2018	2014-2023	2016-2019	Asia	China	Eastern China	Hebei	NA	Animal	Chicken	NA	NA	NA
458	SAMN12204851	Enteritidis	11	2018	2014-2023	2016-2019	Asia	China	Eastern China	Hebei	NA	Environment	Egg hatchery	NA	NA	NA
459	SAMN12204931	Enteritidis	11	2018	2014-2023	2016-2019	Asia	China	Eastern China	Hebei	NA	Animal	Chicken	NA	NA	NA
460	SAMN12204848	Enteritidis	11	2018	2014-2023	2016-2019	Asia	China	Eastern China	Hebei	NA	Animal	Chicken	NA	NA	NA
461	SAMN12204844	Enteritidis	11	2018	2014-2023	2016-2019	Asia	China	Eastern China	Hebei	NA	Animal	Chicken	NA	NA	NA
462	SAMN12204925	Enteritidis	11	2018	2014-2023	2016-2019	Asia	China	Eastern China	Hebei	NA	Animal	Chicken	NA	NA	NA
463	SAMN12204933	Enteritidis	11	2018	2014-2023	2016-2019	Asia	China	Eastern China	Hebei	NA	Animal	Chicken	NA	NA	NA
464	SAMN12204928	Enteritidis	11	2018	2014-2023	2016-2019	Asia	China	Eastern China	Hebei	NA	Animal	Chicken	NA	NA	NA
465	SAMN12204929	Enteritidis	11	2018	2014-2023	2016-2019	Asia	China	Eastern China	Hebei	NA	Animal	Chicken	NA	NA	NA
466	SAMN12204907	Enteritidis	11	2018	2014-2023	2016-2019	Asia	China	Eastern China	Hebei	NA	Animal	Chicken	NA	NA	NA
467	SAMN12204932	Enteritidis	11	2018	2014-2023	2016-2019	Asia	China	Eastern China	Hebei	NA	Animal	Chicken	NA	NA	NA
468	SAMN12204838	Enteritidis	11	2018	2014-2023	2016-2019	Asia	China	Eastern China	Hebei	NA	Animal	Chicken	NA	NA	NA
469	SAMN12204839	Enteritidis	11	2018	2014-2023	2016-2019	Asia	China	Eastern China	Hebei	NA	Animal	Chicken	NA	NA	NA
470	SAMN12204949	Enteritidis	11	2018	2014-2023	2016-2019	Asia	China	Eastern China	Hebei	NA	Animal	Chicken	NA	NA	NA
471	SAMN12204841	Enteritidis	11	2018	2014-2023	2016-2019	Asia	China	Eastern China	Hebei	NA	Animal	Chicken	NA	NA	NA
472	SAMN12204840	Enteritidis	11	2018	2014-2023	2016-2019	Asia	China	Eastern China	Hebei	NA	Animal	Chicken	NA	NA	NA
473	SAMN12204836	Enteritidis	11	2018	2014-2023	2016-2019	Asia	China	Eastern China	Hebei	NA	Animal	Chicken	NA	NA	NA
474	SAMN12204837	Enteritidis	11	2018	2014-2023	2016-2019	Asia	China	Eastern China	Hebei	NA	Animal	Chicken	NA	NA	NA
475	SAMN12204834	Enteritidis	11	2018	2014-2023	2016-2019	Asia	China	Eastern China	Hebei	NA	Animal	Chicken	NA	NA	NA
476	SAMN12204835	Enteritidis	11	2018	2014-2023	2016-2019	Asia	China	Eastern China	Hebei	NA	Animal	Chicken	NA	NA	NA
477	SAMN12204903	Enteritidis	11	2018	2014-2023	2016-2019	Asia	China	Eastern China	Hebei	NA	Animal	Chicken	NA	NA	NA
478	SAMN12204842	Enteritidis	11	2018	2014-2023	2016-2019	Asia	China	Eastern China	Hebei	NA	Animal	Chicken	NA	NA	NA
479	SAMN12204843	Enteritidis	11	2018	2014-2023	2016-2019	Asia	China	Eastern China	Hebei	NA	Animal	Chicken	NA	NA	NA
480	SAMN12204944	Enteritidis	11	2018	2014-2023	2016-2019	Asia	China	Eastern China	Hebei	NA	Animal	Chicken	NA	NA	NA
481	SAMN12204902	Enteritidis	11	2018	2014-2023	2016-2019	Asia	China	Eastern China	Hebei	NA	Animal	Chicken	NA	NA	NA
482	SAMN12204894	Enteritidis	11	2018	2014-2023	2016-2019	Asia	China	Eastern China	Hebei	NA	Animal	Chicken	NA	NA	NA
483	SAMN12204897	Enteritidis	11	2018	2014-2023	2016-2019	Asia	China	Eastern China	Hebei	NA	Animal	Chicken	NA	NA	NA
484	SAMN12204895	Enteritidis	11	2018	2014-2023	2016-2019	Asia	China	Eastern China	Hebei	NA	Animal	Chicken	NA	NA	NA
485	SAMN12204898	Enteritidis	11	2018	2014-2023	2016-2019	Asia	China	Eastern China	Hebei	NA	Animal	Chicken	NA	NA	NA
486	SAMN12204953	Enteritidis	11	2018	2014-2023	2016-2019	Asia	China	Eastern China	Hebei	NA	Animal	Chicken	NA	NA	NA
487	SAMN12204896	Enteritidis	11	2018	2014-2023	2016-2019	Asia	China	Eastern China	Hebei	NA	Animal	Chicken	NA	NA	NA
488	SAMN12204948	Enteritidis	11	2018	2014-2023	2016-2019	Asia	China	Eastern China	Hebei	NA	Animal	Chicken	NA	NA	NA
489	SAMN12204899	Enteritidis	11	2018	2014-2023	2016-2019	Asia	China	Eastern China	Hebei	NA	Animal	Chicken	NA	NA	NA
490	SAMN12204901	Enteritidis	11	2018	2014-2023	2016-2019	Asia	China	Eastern China	Hebei	NA	Animal	Chicken	NA	NA	NA
491	SAMN12204950	Enteritidis	11	2018	2014-2023	2016-2019	Asia	China	Eastern China	Hebei	NA	Animal	Chicken	NA	NA	NA
492	SAMN12204947	Enteritidis	11	2018	2014-2023	2016-2019	Asia	China	Eastern China	Hebei	NA	Animal	Chicken	NA	NA	NA
493	SAMN12204910	Enteritidis	11	2018	2014-2023	2016-2019	Asia	China	Eastern China	Hebei	NA	Environment	Egg hatchery	NA	NA	NA
494	SAMN12204930	Enteritidis	11	2018	2014-2023	2016-2019	Asia	China	Eastern China	Hebei	NA	Animal	Chicken	NA	NA	NA
495	SAMN12204924	Enteritidis	11	2018	2014-2023	2016-2019	Asia	China	Eastern China	Hebei	NA	Animal	Chicken	NA	NA	NA
496	SAMN12204845	Enteritidis	11	2018	2014-2023	2016-2019	Asia	China	Eastern China	Hebei	NA	Animal	Chicken	NA	NA	NA
497	SAMN12204846	Enteritidis	11	2018	2014-2023	2016-2019	Asia	China	Eastern China	Hebei	NA	Animal	Chicken	NA	NA	NA
498	SAMN12204847	Enteritidis	11	2018	2014-2023	2016-2019	Asia	China	Eastern China	Hebei	NA	Animal	Chicken	NA	NA	NA
499	SAMN12204927	Enteritidis	11	2018	2014-2023	2016-2019	Asia	China	Eastern China	Hebei	NA	Animal	Chicken	NA	NA	NA
500	SAMN12204913	Enteritidis	11	2018	2014-2023	2016-2019	Asia	China	Eastern China	Hebei	NA	Animal	Chicken	NA	NA	NA
501	SAMN12204926	Enteritidis	11	2018	2014-2023	2016-2019	Asia	China	Eastern China	Hebei	NA	Animal	Chicken	NA	NA	NA
502	SAMN12204906	Enteritidis	11	2018	2014-2023	2016-2019	Asia	China	Eastern China	Hebei	NA	Animal	Chicken	NA	NA	NA
503	SAMN12204904	Enteritidis	11	2018	2014-2023	2016-2019	Asia	China	Eastern China	Hebei	NA	Animal	Chicken	NA	NA	NA
504	SAMN12204952	Enteritidis	11	2018	2014-2023	2016-2019	Asia	China	Eastern China	Hebei	NA	Animal	Chicken	NA	NA	NA
505	SAMN12204905	Enteritidis	11	2018	2014-2023	2016-2019	Asia	China	Eastern China	Hebei	NA	Animal	Chicken	NA	NA	NA
506	SAMN12204912	Enteritidis	11	2018	2014-2023	2016-2019	Asia	China	Eastern China	Hebei	NA	Environment	Egg hatchery	NA	NA	NA
507	SAMN12204951	Enteritidis	11	2018	2014-2023	2016-2019	Asia	China	Eastern China	Hebei	NA	Animal	Chicken	NA	NA	NA
508	SAMN12204946	Enteritidis	11	2018	2014-2023	2016-2019	Asia	China	Eastern China	Hebei	NA	Animal	Chicken	NA	NA	NA
509	SAMN12204900	Enteritidis	11	2018	2014-2023	2016-2019	Asia	China	Eastern China	Hebei	NA	Animal	Chicken	NA	NA	NA
510	SAMN12204954	Enteritidis	11	2018	2014-2023	2016-2019	Asia	China	Eastern China	Hebei	NA	Animal	Chicken	NA	NA	NA
511	SAMN05204143	Enteritidis	11	2011	2004-2013	2008-2011	Asia	China	Eastern China	Shanghai	NA	Human	NA	NA	NA	NA
512	SAMN05204144	Enteritidis	11	2011	2004-2013	2008-2011	Asia	China	Eastern China	Shanghai	NA	Human	NA	NA	NA	NA
513	SAMN12204909	Enteritidis	11	2018	2014-2023	2016-2019	Asia	China	NA	NA	NA	NA	NA	NA	NA	NA
514	SAMEA6101048	Enteritidis	11	2018	2014-2023	2016-2019	Asia	China	NA	NA	NA	Animal	Chicken	NA	NA	NA
515	SAMEA6101051	Enteritidis	11	2018	2014-2023	2016-2019	Asia	China	NA	NA	NA	Animal	Chicken	NA	NA	NA
516	SAMEA6101039	Enteritidis	11	2018	2014-2023	2016-2019	Asia	China	NA	NA	NA	Animal	Chicken	NA	NA	NA
517	SAMEA6101032	Enteritidis	11	2018	2014-2023	2016-2019	Asia	China	NA	NA	NA	Animal	Chicken	NA	NA	NA
518	SAMEA6101035	Enteritidis	11	2018	2014-2023	2016-2019	Asia	China	NA	NA	NA	Animal	Chicken	NA	NA	NA
519	SAMEA6100969	Enteritidis	11	2018	2014-2023	2016-2019	Asia	China	NA	NA	NA	Animal	Chicken	NA	NA	NA
520	SAMEA6101028	Enteritidis	11	2018	2014-2023	2016-2019	Asia	China	NA	NA	NA	Animal	Chicken	NA	NA	NA
521	SAMEA6101027	Enteritidis	11	2018	2014-2023	2016-2019	Asia	China	NA	NA	NA	Animal	Chicken	NA	NA	NA
522	SAMEA6101014	Enteritidis	11	2018	2014-2023	2016-2019	Asia	China	NA	NA	NA	Animal	Chicken	NA	NA	NA
523	SAMEA6101019	Enteritidis	11	2018	2014-2023	2016-2019	Asia	China	NA	NA	NA	Animal	Chicken	NA	NA	NA
524	SAMEA6101021	Enteritidis	11	2018	2014-2023	2016-2019	Asia	China	NA	NA	NA	Animal	Chicken	NA	NA	NA
525	SAMEA6101013	Enteritidis	11	2018	2014-2023	2016-2019	Asia	China	NA	NA	NA	Animal	Chicken	NA	NA	NA
526	SAMEA6101009	Enteritidis	11	2018	2014-2023	2016-2019	Asia	China	NA	NA	NA	Animal	Chicken	NA	NA	NA
527	SAMEA6101010	Enteritidis	11	2018	2014-2023	2016-2019	Asia	China	NA	NA	NA	Animal	Chicken	NA	NA	NA
528	SAMEA6100966	Enteritidis	11	2018	2014-2023	2016-2019	Asia	China	NA	NA	NA	Animal	Chicken	NA	NA	NA
529	SAMEA6101003	Enteritidis	11	2018	2014-2023	2016-2019	Asia	China	NA	NA	NA	Animal	Chicken	NA	NA	NA
530	SAMEA6100997	Enteritidis	11	2018	2014-2023	2016-2019	Asia	China	NA	NA	NA	Animal	Chicken	NA	NA	NA
531	SAMEA6100992	Enteritidis	11	2018	2014-2023	2016-2019	Asia	China	NA	NA	NA	Animal	Chicken	NA	NA	NA
532	SAMEA6100987	Enteritidis	11	2018	2014-2023	2016-2019	Asia	China	NA	NA	NA	Animal	Chicken	NA	NA	NA
533	SAMEA6100990	Enteritidis	11	2018	2014-2023	2016-2019	Asia	China	NA	NA	NA	Animal	Chicken	NA	NA	NA
534	SAMEA6100989	Enteritidis	11	2018	2014-2023	2016-2019	Asia	China	NA	NA	NA	Animal	Chicken	NA	NA	NA
535	SAMEA6100955	Enteritidis	11	2018	2014-2023	2016-2019	Asia	China	NA	NA	NA	Animal	Chicken	NA	NA	NA
536	SAMEA6100995	Enteritidis	11	2018	2014-2023	2016-2019	Asia	China	NA	NA	NA	Animal	Chicken	NA	NA	NA
537	SAMEA6101036	Enteritidis	11	2018	2014-2023	2016-2019	Asia	China	NA	NA	NA	Animal	Chicken	NA	NA	NA
538	SAMEA6100998	Enteritidis	11	2018	2014-2023	2016-2019	Asia	China	NA	NA	NA	Animal	Chicken	NA	NA	NA
539	SAMEA6100940	Enteritidis	11	2018	2014-2023	2016-2019	Asia	China	NA	NA	NA	Animal	Chicken	NA	NA	NA
540	SAMEA6101025	Enteritidis	11	2018	2014-2023	2016-2019	Asia	China	NA	NA	NA	Animal	Chicken	NA	NA	NA
541	SAMEA6101049	Enteritidis	11	2018	2014-2023	2016-2019	Asia	China	NA	NA	NA	Animal	Chicken	NA	NA	NA
542	SAMEA6101015	Enteritidis	11	2018	2014-2023	2016-2019	Asia	China	NA	NA	NA	Animal	Chicken	NA	NA	NA
543	SAMEA6101026	Enteritidis	11	2018	2014-2023	2016-2019	Asia	China	NA	NA	NA	Animal	Chicken	NA	NA	NA
544	SAMEA6100994	Enteritidis	11	2018	2014-2023	2016-2019	Asia	China	NA	NA	NA	Animal	Chicken	NA	NA	NA
545	SAMEA6101001	Enteritidis	11	2018	2014-2023	2016-2019	Asia	China	NA	NA	NA	Animal	Chicken	NA	NA	NA
546	SAMEA6100991	Enteritidis	11	2018	2014-2023	2016-2019	Asia	China	NA	NA	NA	Animal	Chicken	NA	NA	NA
547	SAMEA6101038	Enteritidis	11	2018	2014-2023	2016-2019	Asia	China	NA	NA	NA	Animal	Chicken	NA	NA	NA
548	SAMEA6101023	Enteritidis	11	2018	2014-2023	2016-2019	Asia	China	NA	NA	NA	Animal	Chicken	NA	NA	NA
549	SAMEA6100993	Enteritidis	11	2018	2014-2023	2016-2019	Asia	China	NA	NA	NA	Animal	Chicken	NA	NA	NA
550	SAMEA6101033	Enteritidis	11	2018	2014-2023	2016-2019	Asia	China	NA	NA	NA	Animal	Chicken	NA	NA	NA
551	SAMN14147780	Enteritidis	11	2020	2014-2023	2020-2023	Asia	China	Eastern China	Taiwan	NA	NA	NA	NA	NA	NA
552	SAMN16986874	Enteritidis	11	2016	2014-2023	2016-2019	Asia	China	Eastern China	guangdong	Shenzhen	Food	Pork	NA	NA	NA
553	SAMN16986788	Enteritidis	11	2016	2014-2023	2016-2019	Asia	China	Eastern China	guangdong	Shenzhen	Food	Chicken	NA	NA	NA
554	SAMN16986640	Enteritidis	11	2016	2014-2023	2016-2019	Asia	China	Eastern China	guangdong	Shenzhen	Food	Chicken	NA	NA	NA
555	SAMN16986545	Enteritidis	11	2015	2014-2023	2012-2015	Asia	China	Eastern China	guangdong	Shenzhen	Food	Chicken	NA	NA	NA
556	SAMN16986295	Enteritidis	11	2013	2004-2013	2012-2015	Asia	China	Eastern China	guangdong	Shenzhen	Food	Chicken	NA	NA	NA
557	SAMN16986294	Enteritidis	11	2013	2004-2013	2012-2015	Asia	China	Eastern China	guangdong	Shenzhen	Food	Chicken	NA	NA	NA
558	SAMN18175061	Enteritidis	11	NA	NA	NA	Asia	China	Central China	hubei	WuHan	Human	NA	NA	NA	NA
559	SAMN18175062	Enteritidis	11	NA	NA	NA	Asia	China	Central China	hubei	WuHan	Human	NA	NA	NA	NA
560	SAMN18175052	Enteritidis	11	NA	NA	NA	Asia	China	Central China	hubei	WuHan	Human	NA	NA	NA	NA
561	SAMN18291803	Enteritidis	11	2019	2014-2023	2016-2019	Asia	China	Eastern China	Jiangsu	NA	Human	Feces	NA	NA	NA
562	SAMN18291798	Enteritidis	11	2019	2014-2023	2016-2019	Asia	China	Eastern China	Jiangsu	NA	Human	Feces	NA	NA	NA
563	SAMN18291792	Enteritidis	11	2019	2014-2023	2016-2019	Asia	China	Eastern China	Jiangsu	NA	Human	Feces	NA	NA	NA
564	SAMN18291788	Enteritidis	11	2019	2014-2023	2016-2019	Asia	China	Eastern China	Jiangsu	NA	Human	Feces	NA	NA	NA
565	SAMN18291789	Enteritidis	11	2019	2014-2023	2016-2019	Asia	China	Eastern China	Jiangsu	NA	Human	Feces	NA	NA	NA
566	SAMN18291786	Enteritidis	11	2019	2014-2023	2016-2019	Asia	China	Eastern China	Jiangsu	NA	Human	Feces	NA	NA	NA
567	SAMN18291781	Enteritidis	11	2018	2014-2023	2016-2019	Asia	China	Eastern China	Jiangsu	NA	Human	Feces	NA	NA	NA
568	SAMN18291779	Enteritidis	11	2018	2014-2023	2016-2019	Asia	China	Eastern China	Jiangsu	NA	Human	Feces	NA	NA	NA
569	SAMN18291780	Enteritidis	11	2018	2014-2023	2016-2019	Asia	China	Eastern China	Jiangsu	NA	Human	Feces	NA	NA	NA
570	SAMN18291778	Enteritidis	11	2018	2014-2023	2016-2019	Asia	China	Eastern China	Jiangsu	NA	Human	Feces	NA	NA	NA
571	SAMN18291776	Enteritidis	11	2018	2014-2023	2016-2019	Asia	China	Eastern China	Jiangsu	NA	Human	Feces	NA	NA	NA
572	SAMN18291773	Enteritidis	11	2018	2014-2023	2016-2019	Asia	China	Eastern China	Jiangsu	NA	Human	Feces	NA	NA	NA
573	SAMN18291768	Enteritidis	11	2018	2014-2023	2016-2019	Asia	China	Eastern China	Jiangsu	NA	Human	Feces	NA	NA	NA
574	SAMN18291769	Enteritidis	11	2018	2014-2023	2016-2019	Asia	China	Eastern China	Jiangsu	NA	Human	Feces	NA	NA	NA
575	SAMN18291767	Enteritidis	11	2018	2014-2023	2016-2019	Asia	China	Eastern China	Jiangsu	NA	Human	Feces	NA	NA	NA
576	SAMN18291766	Enteritidis	11	2018	2014-2023	2016-2019	Asia	China	Eastern China	Jiangsu	NA	Human	Feces	NA	NA	NA
577	SAMN18291762	Enteritidis	11	2017	2014-2023	2016-2019	Asia	China	Eastern China	Jiangsu	NA	Human	Feces	NA	NA	NA
578	SAMN18291761	Enteritidis	11	2017	2014-2023	2016-2019	Asia	China	Eastern China	Jiangsu	NA	Human	Feces	NA	NA	NA
579	SAMN18291751	Enteritidis	11	2017	2014-2023	2016-2019	Asia	China	Eastern China	Jiangsu	NA	Human	Feces	NA	NA	NA
580	SAMN18291748	Enteritidis	11	2017	2014-2023	2016-2019	Asia	China	Eastern China	Jiangsu	NA	Human	Feces	NA	NA	NA
581	SAMN18291750	Enteritidis	11	2017	2014-2023	2016-2019	Asia	China	Eastern China	Jiangsu	NA	Human	Feces	NA	NA	NA
582	SAMN18291744	Enteritidis	11	2016	2014-2023	2016-2019	Asia	China	Eastern China	Jiangsu	NA	Human	Feces	NA	NA	NA
583	SAMN18291745	Enteritidis	11	2016	2014-2023	2016-2019	Asia	China	Eastern China	Jiangsu	NA	Human	Feces	NA	NA	NA
584	SAMN18291741	Enteritidis	11	2016	2014-2023	2016-2019	Asia	China	Eastern China	Jiangsu	NA	Human	Feces	NA	NA	NA
585	SAMN18291735	Enteritidis	11	2016	2014-2023	2016-2019	Asia	China	Eastern China	Jiangsu	NA	Human	Feces	NA	NA	NA
586	SAMN18291734	Enteritidis	11	2016	2014-2023	2016-2019	Asia	China	Eastern China	Jiangsu	NA	Human	Feces	NA	NA	NA
587	SAMN18291731	Enteritidis	11	2016	2014-2023	2016-2019	Asia	China	Eastern China	Jiangsu	NA	Human	Feces	NA	NA	NA
588	SAMN18291729	Enteritidis	11	2016	2014-2023	2016-2019	Asia	China	Eastern China	Jiangsu	NA	Human	Feces	NA	NA	NA
589	SAMN18291730	Enteritidis	11	2016	2014-2023	2016-2019	Asia	China	Eastern China	Jiangsu	NA	Human	Feces	NA	NA	NA
590	SAMN18291728	Enteritidis	11	2016	2014-2023	2016-2019	Asia	China	Eastern China	Jiangsu	NA	Human	Feces	NA	NA	NA
591	SAMN18291715	Enteritidis	11	2015	2014-2023	2012-2015	Asia	China	Eastern China	Jiangsu	NA	Human	Feces	NA	NA	NA
592	SAMN18291716	Enteritidis	11	2015	2014-2023	2012-2015	Asia	China	Eastern China	Jiangsu	NA	Human	Feces	NA	NA	NA
593	SAMN18291711	Enteritidis	11	2015	2014-2023	2012-2015	Asia	China	Eastern China	Jiangsu	NA	Human	Feces	NA	NA	NA
594	SAMN18291710	Enteritidis	11	2015	2014-2023	2012-2015	Asia	China	Eastern China	Jiangsu	NA	Human	Feces	NA	NA	NA
595	SAMN18291708	Enteritidis	11	2015	2014-2023	2012-2015	Asia	China	Eastern China	Jiangsu	NA	Human	Feces	NA	NA	NA
596	SAMN18744880	Enteritidis	11	NA	NA	NA	Asia	China	Central China	jiangxi	NanChang	Animal	Chicken	NA	NA	NA
597	SAMN18868252	Enteritidis	11	2017	2014-2023	2016-2019	Asia	China	Eastern China	Shanghai	NA	Human	Feces	NA	NA	NA
598	SAMN18868251	Enteritidis	11	2016	2014-2023	2016-2019	Asia	China	Northwest China	Xinjiang	NA	Human	Feces	NA	NA	NA
599	SAMN20511992	Enteritidis	11	NA	NA	NA	Asia	China	Eastern China	Zhejiang	NA	Animal	Chicken	NA	NA	NA
600	SAMN20511995	Enteritidis	11	NA	NA	NA	Asia	China	Eastern China	Zhejiang	NA	Animal	Chicken	NA	NA	NA
601	SAMN20599439	Enteritidis	11	2020	2014-2023	2020-2023	Asia	China	NA	NA	NA	Human	NA	NA	NA	NA
602	SAMN20599465	Enteritidis	11	2021	2014-2023	2020-2023	Asia	China	NA	NA	NA	Human	NA	NA	NA	NA
603	SAMN19065966	Enteritidis	11	NA	NA	NA	Asia	China	Central China	Henan	NA	Animal	Chicken	NA	NA	NA
604	SAMN19065969	Enteritidis	11	NA	NA	NA	Asia	China	Central China	Henan	NA	Animal	Chicken	NA	NA	NA
605	SAMN19065981	Enteritidis	11	NA	NA	NA	Asia	China	Central China	Henan	NA	Animal	Chicken	NA	NA	NA
606	SAMN19065979	Enteritidis	4064	NA	NA	NA	Asia	China	Central China	Henan	NA	Animal	Chicken	NA	NA	NA
607	SAMN19065972	Enteritidis	11	NA	NA	NA	Asia	China	Central China	Henan	NA	Animal	Chicken	NA	NA	NA
608	SAMN19065983	Enteritidis	4064	NA	NA	NA	Asia	China	Central China	Henan	NA	Animal	Chicken	NA	NA	NA
609	SAMN19065978	Enteritidis	11	NA	NA	NA	Asia	China	Central China	Henan	NA	Animal	Chicken	NA	NA	NA
610	SAMN19065982	Enteritidis	11	NA	NA	NA	Asia	China	Central China	Henan	NA	Animal	Chicken	NA	NA	NA
611	SAMN19065967	Enteritidis	11	NA	NA	NA	Asia	China	Central China	Henan	NA	Animal	Chicken	NA	NA	NA
612	SAMN19065984	Enteritidis	11	NA	NA	NA	Asia	China	Central China	Henan	NA	Animal	Chicken	NA	NA	NA
613	SAMN19065970	Enteritidis	11	NA	NA	NA	Asia	China	Central China	Henan	NA	Animal	Chicken	NA	NA	NA
614	SAMN19065968	Enteritidis	11	NA	NA	NA	Asia	China	Central China	Henan	NA	Animal	Chicken	NA	NA	NA
615	SAMN19065971	Enteritidis	11	NA	NA	NA	Asia	China	Central China	Henan	NA	Animal	Chicken	NA	NA	NA
616	SAMN19065985	Enteritidis	4064	NA	NA	NA	Asia	China	Central China	Henan	NA	Animal	Chicken	NA	NA	NA
617	SAMN19065980	Enteritidis	11	NA	NA	NA	Asia	China	Central China	Henan	NA	Animal	Chicken	NA	NA	NA
618	SAMN21166609	Enteritidis	11	2017	2014-2023	2016-2019	Asia	China	Eastern China	liaoning	Dalian	Animal	Chicken	NA	NA	NA
619	SAMN21166610	Enteritidis	11	2017	2014-2023	2016-2019	Asia	China	Eastern China	liaoning	Dalian	Animal	Chicken	NA	NA	NA
620	SAMN19820009	Enteritidis	11	2018	2014-2023	2016-2019	Asia	China	Eastern China	Shandong	NA	Food	Egg	NA	NA	NA
621	SAMN19820040	Enteritidis	11	2019	2014-2023	2016-2019	Asia	China	Western China	Sichuan	NA	Animal	Chicken	NA	NA	NA
622	SAMN21928370	Enteritidis	11	2019	2014-2023	2016-2019	Asia	China	Eastern China	Liaoning	NA	Animal	Mink	NA	NA	NA
623	SAMN22446318	Enteritidis	11	2016	2014-2023	2016-2019	Asia	China	Eastern China	Taiwan	NA	Human	NA	NA	NA	NA
624	SAMN22446319	Enteritidis	11	2016	2014-2023	2016-2019	Asia	China	Eastern China	Taiwan	NA	Human	NA	NA	NA	NA
625	SAMN22446317	Enteritidis	11	2017	2014-2023	2016-2019	Asia	China	Eastern China	Taiwan	NA	Human	NA	NA	NA	NA
626	SAMN22446315	Enteritidis	11	2017	2014-2023	2016-2019	Asia	China	Eastern China	Taiwan	NA	Human	NA	NA	NA	NA
627	SAMN22446316	Enteritidis	11	2017	2014-2023	2016-2019	Asia	China	Eastern China	Taiwan	NA	Human	NA	NA	NA	NA
628	SAMN22446314	Enteritidis	11	2016	2014-2023	2016-2019	Asia	China	Eastern China	Taiwan	NA	Human	NA	NA	NA	NA
629	SAMN22446313	Enteritidis	11	2016	2014-2023	2016-2019	Asia	China	Eastern China	Taiwan	NA	Human	NA	NA	NA	NA
630	SAMN22446297	Enteritidis	11	2017	2014-2023	2016-2019	Asia	China	Eastern China	Taiwan	NA	Human	NA	NA	NA	NA
631	SAMN22446312	Enteritidis	11	2015	2014-2023	2012-2015	Asia	China	Eastern China	Taiwan	NA	Human	NA	NA	NA	NA
632	SAMN22446298	Enteritidis	11	2017	2014-2023	2016-2019	Asia	China	Eastern China	Taiwan	NA	Human	NA	NA	NA	NA
633	SAMN22446311	Enteritidis	11	2015	2014-2023	2012-2015	Asia	China	Eastern China	Taiwan	NA	Human	NA	NA	NA	NA
634	SAMN22446310	Enteritidis	11	2017	2014-2023	2016-2019	Asia	China	Eastern China	Taiwan	NA	Human	NA	NA	NA	NA
635	SAMN22446308	Enteritidis	11	2017	2014-2023	2016-2019	Asia	China	Eastern China	Taiwan	NA	Human	NA	NA	NA	NA
636	SAMN22446309	Enteritidis	11	2017	2014-2023	2016-2019	Asia	China	Eastern China	Taiwan	NA	Human	NA	NA	NA	NA
637	SAMN22446307	Enteritidis	11	2017	2014-2023	2016-2019	Asia	China	Eastern China	Taiwan	NA	Human	NA	NA	NA	NA
638	SAMN22446306	Enteritidis	11	2017	2014-2023	2016-2019	Asia	China	Eastern China	Taiwan	NA	Human	NA	NA	NA	NA
639	SAMN22446305	Enteritidis	11	2017	2014-2023	2016-2019	Asia	China	Eastern China	Taiwan	NA	Human	NA	NA	NA	NA
640	SAMN22446296	Enteritidis	11	2016	2014-2023	2016-2019	Asia	China	Eastern China	Taiwan	NA	Human	NA	NA	NA	NA
641	SAMN22446295	Enteritidis	11	2015	2014-2023	2012-2015	Asia	China	Eastern China	Taiwan	NA	Human	NA	NA	NA	NA
642	SAMN22446294	Enteritidis	11	2015	2014-2023	2012-2015	Asia	China	Eastern China	Taiwan	NA	Human	NA	NA	NA	NA
643	SAMN22446293	Enteritidis	11	2015	2014-2023	2012-2015	Asia	China	Eastern China	Taiwan	NA	Human	NA	NA	NA	NA
644	SAMN22446289	Enteritidis	11	2018	2014-2023	2016-2019	Asia	China	Eastern China	Taiwan	NA	Human	NA	NA	NA	NA
645	SAMN22446288	Enteritidis	11	2016	2014-2023	2016-2019	Asia	China	Eastern China	Taiwan	NA	Human	NA	NA	NA	NA
646	SAMN22446287	Enteritidis	11	2015	2014-2023	2012-2015	Asia	China	Eastern China	Taiwan	NA	Human	NA	NA	NA	NA
647	SAMN22446290	Enteritidis	11	2018	2014-2023	2016-2019	Asia	China	Eastern China	Taiwan	NA	Human	NA	NA	NA	NA
648	SAMN22502755	Enteritidis	11	2017	2014-2023	2016-2019	Asia	China	Eastern China	Fujian	NA	Animal	Pigeon	NA	NA	NA
649	SAMN22502754	Enteritidis	11	2020	2014-2023	2020-2023	Asia	China	Eastern China	Fujian	NA	Animal	Pigeon	NA	NA	NA
650	SAMN22502753	Enteritidis	11	2015	2014-2023	2012-2015	Asia	China	Eastern China	Fujian	NA	Animal	Pigeon	NA	NA	NA
651	SAMN22502757	Enteritidis	11	2019	2014-2023	2016-2019	Asia	China	Eastern China	Fujian	NA	Animal	Pigeon	NA	NA	NA
652	SAMN22502758	Enteritidis	11	2020	2014-2023	2020-2023	Asia	China	Eastern China	Fujian	NA	Animal	Pigeon	NA	NA	NA
653	SAMN22502756	Enteritidis	11	2019	2014-2023	2016-2019	Asia	China	Eastern China	Fujian	NA	Animal	Pigeon	NA	NA	NA
654	SAMN21498834	Enteritidis	11	2020	2014-2023	2020-2023	Asia	China	Eastern China	Beijing	NA	Human	Feces	NA	NA	NA
655	SAMN21498839	Enteritidis	11	2020	2014-2023	2020-2023	Asia	China	Eastern China	Beijing	NA	Human	Feces	NA	NA	NA
656	SAMN21498843	Enteritidis	11	2020	2014-2023	2020-2023	Asia	China	Eastern China	Beijing	NA	Human	Feces	NA	NA	NA
657	SAMN21498840	Enteritidis	11	2020	2014-2023	2020-2023	Asia	China	Eastern China	Beijing	NA	Human	Feces	NA	NA	NA
658	SAMN21498827	Enteritidis	11	2020	2014-2023	2020-2023	Asia	China	Eastern China	Beijing	NA	Human	Feces	NA	NA	NA
659	SAMN21498823	Enteritidis	11	2020	2014-2023	2020-2023	Asia	China	Eastern China	Beijing	NA	Human	Feces	NA	NA	NA
660	SAMN21498842	Enteritidis	11	2020	2014-2023	2020-2023	Asia	China	Eastern China	Beijing	NA	Human	Feces	NA	NA	NA
661	SAMN21498837	Enteritidis	11	2020	2014-2023	2020-2023	Asia	China	Eastern China	Beijing	NA	Human	Feces	NA	NA	NA
662	SAMN21498835	Enteritidis	11	2020	2014-2023	2020-2023	Asia	China	Eastern China	Beijing	NA	Human	Feces	NA	NA	NA
663	SAMN21498821	Enteritidis	11	2020	2014-2023	2020-2023	Asia	China	Eastern China	Beijing	NA	Human	Feces	NA	NA	NA
664	SAMN21498833	Enteritidis	11	2020	2014-2023	2020-2023	Asia	China	Eastern China	Beijing	NA	Human	Feces	NA	NA	NA
665	SAMN21498836	Enteritidis	11	2020	2014-2023	2020-2023	Asia	China	Eastern China	Beijing	NA	Human	Feces	NA	NA	NA
666	SAMN21498831	Enteritidis	11	2020	2014-2023	2020-2023	Asia	China	Eastern China	Beijing	NA	Human	Feces	NA	NA	NA
667	SAMN21498844	Enteritidis	11	2020	2014-2023	2020-2023	Asia	China	Eastern China	Beijing	NA	Human	Feces	NA	NA	NA
668	SAMN21498845	Enteritidis	11	2020	2014-2023	2020-2023	Asia	China	Eastern China	Beijing	NA	Human	Feces	NA	NA	NA
669	SAMN21498841	Enteritidis	11	2020	2014-2023	2020-2023	Asia	China	Eastern China	Beijing	NA	Human	Feces	NA	NA	NA
670	SAMN21498832	Enteritidis	11	2020	2014-2023	2020-2023	Asia	China	Eastern China	Beijing	NA	Human	Feces	NA	NA	NA
671	SAMN21498824	Enteritidis	11	2020	2014-2023	2020-2023	Asia	China	Eastern China	Beijing	NA	Human	Feces	NA	NA	NA
672	SAMN21498825	Enteritidis	11	2020	2014-2023	2020-2023	Asia	China	Eastern China	Beijing	NA	Human	Feces	NA	NA	NA
673	SAMN21498820	Enteritidis	11	2020	2014-2023	2020-2023	Asia	China	Eastern China	Beijing	NA	Human	Feces	NA	NA	NA
674	SAMN21498819	Enteritidis	11	2020	2014-2023	2020-2023	Asia	China	Eastern China	Beijing	NA	Human	Feces	NA	NA	NA
675	SAMN21498828	Enteritidis	11	2020	2014-2023	2020-2023	Asia	China	Eastern China	Beijing	NA	Human	Feces	NA	NA	NA
676	SAMN21498830	Enteritidis	11	2020	2014-2023	2020-2023	Asia	China	Eastern China	Beijing	NA	Human	Feces	NA	NA	NA
677	SAMN21498829	Enteritidis	11	2020	2014-2023	2020-2023	Asia	China	Eastern China	Beijing	NA	Human	Feces	NA	NA	NA
678	SAMN21498838	Enteritidis	11	2020	2014-2023	2020-2023	Asia	China	Eastern China	Beijing	NA	Human	Feces	NA	NA	NA
679	SAMN21498826	Enteritidis	11	2020	2014-2023	2020-2023	Asia	China	Eastern China	Beijing	NA	Human	Feces	NA	NA	NA
680	SAMN21498822	Enteritidis	11	2020	2014-2023	2020-2023	Asia	China	Eastern China	Beijing	NA	Human	Feces	NA	NA	NA
681	SAMN16824780	Enteritidis	11	2019	2014-2023	2016-2019	Asia	China	Eastern China	HongKong	NA	Human	Feces	NA	NA	NA
682	SAMN16824776	Enteritidis	11	2019	2014-2023	2016-2019	Asia	China	Eastern China	HongKong	NA	Human	Feces	NA	NA	NA
683	SAMN16824788	Enteritidis	11	2019	2014-2023	2016-2019	Asia	China	Eastern China	HongKong	NA	Human	Feces	NA	NA	NA
684	SAMN16824772	Enteritidis	New1	2019	2014-2023	2016-2019	Asia	China	Eastern China	HongKong	NA	Human	Feces	NA	NA	NA
685	SAMN16824815	Enteritidis	11	2019	2014-2023	2016-2019	Asia	China	Eastern China	HongKong	NA	Human	Feces	NA	NA	NA
686	SAMN16824782	Enteritidis	11	2019	2014-2023	2016-2019	Asia	China	Eastern China	HongKong	NA	Human	Feces	NA	NA	NA
687	SAMN16824789	Enteritidis	11	2019	2014-2023	2016-2019	Asia	China	Eastern China	HongKong	NA	Human	Feces	NA	NA	NA
688	SAMN16824825	Enteritidis	11	2019	2014-2023	2016-2019	Asia	China	Eastern China	HongKong	NA	Human	Feces	NA	NA	NA
689	SAMN16824775	Enteritidis	11	2019	2014-2023	2016-2019	Asia	China	Eastern China	HongKong	NA	Human	Feces	NA	NA	NA
690	SAMN16824781	Enteritidis	11	2019	2014-2023	2016-2019	Asia	China	Eastern China	HongKong	NA	Human	Feces	NA	NA	NA
691	SAMN16824787	Enteritidis	11	2019	2014-2023	2016-2019	Asia	China	Eastern China	HongKong	NA	Human	Feces	NA	NA	NA
692	SAMN16824768	Enteritidis	11	2019	2014-2023	2016-2019	Asia	China	Eastern China	HongKong	NA	Human	Feces	NA	NA	NA
693	SAMN16824812	Enteritidis	11	2019	2014-2023	2016-2019	Asia	China	Eastern China	HongKong	NA	Human	Feces	NA	NA	NA
694	SAMN16824820	Enteritidis	11	2019	2014-2023	2016-2019	Asia	China	Eastern China	HongKong	NA	Human	Feces	NA	NA	NA
695	SAMN16824829	Enteritidis	11	2019	2014-2023	2016-2019	Asia	China	Eastern China	HongKong	NA	Human	Feces	NA	NA	NA
696	SAMN16824830	Enteritidis	11	2019	2014-2023	2016-2019	Asia	China	Eastern China	HongKong	NA	Human	Feces	NA	NA	NA
697	SAMN16824818	Enteritidis	11	2019	2014-2023	2016-2019	Asia	China	Eastern China	HongKong	NA	Human	Feces	NA	NA	NA
698	SAMN16824823	Enteritidis	11	2019	2014-2023	2016-2019	Asia	China	Eastern China	HongKong	NA	Human	Feces	NA	NA	NA
699	SAMN16824826	Enteritidis	11	2019	2014-2023	2016-2019	Asia	China	Eastern China	HongKong	NA	Human	Feces	NA	NA	NA
700	SAMN16824831	Enteritidis	11	2019	2014-2023	2016-2019	Asia	China	Eastern China	HongKong	NA	Human	Feces	NA	NA	NA
701	SAMN16824835	Enteritidis	11	2019	2014-2023	2016-2019	Asia	China	Eastern China	HongKong	NA	Human	Feces	NA	NA	NA
702	SAMN16824838	Enteritidis	11	2019	2014-2023	2016-2019	Asia	China	Eastern China	HongKong	NA	Human	Feces	NA	NA	NA
703	SAMN16824853	Enteritidis	11	2019	2014-2023	2016-2019	Asia	China	Eastern China	HongKong	NA	Human	Feces	NA	NA	NA
704	SAMN16824860	Enteritidis	11	2019	2014-2023	2016-2019	Asia	China	Eastern China	HongKong	NA	Human	Feces	NA	NA	NA
705	SAMN16824856	Enteritidis	11	2019	2014-2023	2016-2019	Asia	China	Eastern China	HongKong	NA	Human	Feces	NA	NA	NA
706	SAMN16824861	Enteritidis	11	2019	2014-2023	2016-2019	Asia	China	Eastern China	HongKong	NA	Human	Feces	NA	NA	NA
707	SAMN16824832	Enteritidis	11	2019	2014-2023	2016-2019	Asia	China	Eastern China	HongKong	NA	Human	Feces	NA	NA	NA
708	SAMN16824827	Enteritidis	11	2019	2014-2023	2016-2019	Asia	China	Eastern China	HongKong	NA	Human	Feces	NA	NA	NA
709	SAMN16824839	Enteritidis	11	2019	2014-2023	2016-2019	Asia	China	Eastern China	HongKong	NA	Human	Feces	NA	NA	NA
710	SAMN16824862	Enteritidis	11	2019	2014-2023	2016-2019	Asia	China	Eastern China	HongKong	NA	Human	Feces	NA	NA	NA
711	SAMN16824845	Enteritidis	11	2019	2014-2023	2016-2019	Asia	China	Eastern China	HongKong	NA	Human	Feces	NA	NA	NA
712	SAMN16824855	Enteritidis	11	2019	2014-2023	2016-2019	Asia	China	Eastern China	HongKong	NA	Human	Feces	NA	NA	NA
713	SAMN16824798	Enteritidis	11	2019	2014-2023	2016-2019	Asia	China	Eastern China	HongKong	NA	Human	Feces	NA	NA	NA
714	SAMN16824837	Enteritidis	11	2019	2014-2023	2016-2019	Asia	China	Eastern China	HongKong	NA	Human	Feces	NA	NA	NA
715	SAMN16824848	Enteritidis	11	2019	2014-2023	2016-2019	Asia	China	Eastern China	HongKong	NA	Human	Feces	NA	NA	NA
716	SAMN16824850	Enteritidis	11	2019	2014-2023	2016-2019	Asia	China	Eastern China	HongKong	NA	Human	Feces	NA	NA	NA
717	SAMN16824797	Enteritidis	11	2019	2014-2023	2016-2019	Asia	China	Eastern China	HongKong	NA	Human	Feces	NA	NA	NA
718	SAMN16824844	Enteritidis	11	2019	2014-2023	2016-2019	Asia	China	Eastern China	HongKong	NA	Human	Feces	NA	NA	NA
719	SAMN16824814	Enteritidis	11	2019	2014-2023	2016-2019	Asia	China	Eastern China	HongKong	NA	Human	Feces	NA	NA	NA
720	SAMN16824828	Enteritidis	11	2019	2014-2023	2016-2019	Asia	China	Eastern China	HongKong	NA	Human	Feces	NA	NA	NA
721	SAMN16824794	Enteritidis	11	2019	2014-2023	2016-2019	Asia	China	Eastern China	HongKong	NA	Human	Feces	NA	NA	NA
722	SAMN16824840	Enteritidis	1925	2019	2014-2023	2016-2019	Asia	China	Eastern China	HongKong	NA	Human	Feces	NA	NA	NA
723	SAMN16824834	Enteritidis	11	2019	2014-2023	2016-2019	Asia	China	Eastern China	HongKong	NA	Human	Feces	NA	NA	NA
724	SAMN25145131	Enteritidis	11	2019	2014-2023	2016-2019	Asia	China	Eastern China	Beijing	NA	Animal	Chicken	NA	NA	NA
725	SAMN26288851	Enteritidis	11	NA	NA	NA	Asia	China	Eastern China	Zhejiang	NA	Animal	Anatidae	NA	NA	NA
726	SAMN26288914	Enteritidis	11	NA	NA	NA	Asia	China	Eastern China	Zhejiang	NA	NA	NA	NA	NA	NA
727	SAMN26288913	Enteritidis	11	NA	NA	NA	Asia	China	Eastern China	Zhejiang	NA	NA	NA	NA	NA	NA
728	SAMN26288857	Enteritidis	11	NA	NA	NA	Asia	China	Eastern China	Zhejiang	NA	Animal	Chicken	NA	NA	NA
729	SAMN26288856	Enteritidis	11	NA	NA	NA	Asia	China	Eastern China	Zhejiang	NA	Animal	Chicken	NA	NA	NA
730	SAMN26288844	Enteritidis	11	NA	NA	NA	Asia	China	Eastern China	Zhejiang	NA	Animal	Chicken	NA	NA	NA
731	SAMN26288848	Enteritidis	11	NA	NA	NA	Asia	China	Eastern China	Zhejiang	NA	Animal	Chicken	NA	NA	NA
732	SAMN26288847	Enteritidis	11	NA	NA	NA	Asia	China	Eastern China	Zhejiang	NA	Animal	Chicken	NA	NA	NA
733	SAMN26288846	Enteritidis	11	NA	NA	NA	Asia	China	Eastern China	Zhejiang	NA	Animal	Chicken	NA	NA	NA
734	SAMN26288845	Enteritidis	11	NA	NA	NA	Asia	China	Eastern China	Zhejiang	NA	Animal	Chicken	NA	NA	NA
735	SAMN26288841	Enteritidis	11	NA	NA	NA	Asia	China	Eastern China	Zhejiang	NA	Animal	Chicken	NA	NA	NA
736	SAMN26288840	Enteritidis	11	NA	NA	NA	Asia	China	Eastern China	Zhejiang	NA	Animal	Chicken	NA	NA	NA
737	SAMN20422897	Enteritidis	11	2019	2014-2023	2016-2019	Asia	China	Eastern China	Zhejiang	Hangzhou	Human	Feces	NA	NA	NA
738	SAMN22612970	Enteritidis	11	NA	NA	NA	Asia	China	Central China	Zhejiang	Jiaxing	Animal	Chicken	NA	NA	NA
739	SAMN22612975	Enteritidis	11	NA	NA	NA	Asia	China	Central China	Zhejiang	Jiaxing	Animal	Chicken	NA	NA	NA
740	SAMN22613069	Enteritidis	11	NA	NA	NA	Asia	China	Central China	hunan	Zhuzhou	Animal	Chicken	NA	NA	NA
741	SAMN22612969	Enteritidis	11	NA	NA	NA	Asia	China	Central China	Zhejiang	Jiaxing	Animal	Chicken	NA	NA	NA
742	SAMN22612977	Enteritidis	11	NA	NA	NA	Asia	China	Central China	Zhejiang	Jiaxing	Animal	Chicken	NA	NA	NA
743	SAMN22613027	Enteritidis	11	NA	NA	NA	Asia	China	Eastern China	zhejiang	Ningbo	Animal	Chicken	NA	NA	NA
744	SAMN22613052	Enteritidis	11	NA	NA	NA	Asia	China	Northwest China	NingXia	NA	Animal	Chicken	NA	NA	NA
745	SAMN22613068	Enteritidis	11	NA	NA	NA	Asia	China	Central China	hunan	Zhuzhou	Animal	Chicken	NA	NA	NA
746	SAMN22612976	Enteritidis	11	NA	NA	NA	Asia	China	Central China	Zhejiang	Jiaxing	Animal	Chicken	NA	NA	NA
747	SAMN22613070	Enteritidis	11	NA	NA	NA	Asia	China	Central China	hunan	Zhuzhou	Animal	Chicken	NA	NA	NA
748	SAMN22613065	Enteritidis	11	NA	NA	NA	Asia	China	Central China	hunan	Zhuzhou	Animal	Chicken	NA	NA	NA
749	SAMN22613072	Enteritidis	11	NA	NA	NA	Asia	China	Central China	hunan	Zhuzhou	Animal	Chicken	NA	NA	NA
750	SAMN22613073	Enteritidis	11	NA	NA	NA	Asia	China	Central China	hunan	Zhuzhou	Animal	Chicken	NA	NA	NA
751	SAMN22613078	Enteritidis	11	NA	NA	NA	Asia	China	Northwest China	NingXia	NA	Animal	Chicken	NA	NA	NA
752	SAMN22613067	Enteritidis	11	NA	NA	NA	Asia	China	Central China	hunan	Zhuzhou	Animal	Chicken	NA	NA	NA
753	SAMN22612973	Enteritidis	11	NA	NA	NA	Asia	China	Central China	Zhejiang	Jiaxing	Animal	Chicken	NA	NA	NA
754	SAMN22612974	Enteritidis	11	NA	NA	NA	Asia	China	Central China	Zhejiang	Jiaxing	Animal	Chicken	NA	NA	NA
755	SAMN22613076	Enteritidis	11	NA	NA	NA	Asia	China	Eastern China	Shandong	Bingzhou	Animal	Chicken	NA	NA	NA
756	SAMN22612986	Enteritidis	11	NA	NA	NA	Asia	China	Eastern China	zhejiang	Jinhua	Animal	Chicken	NA	NA	NA
757	SAMN22612985	Enteritidis	11	NA	NA	NA	Asia	China	Eastern China	zhejiang	Jinhua	Animal	Chicken	NA	NA	NA
758	SAMN22613028	Enteritidis	11	NA	NA	NA	Asia	China	Eastern China	zhejiang	Ningbo	Animal	Chicken	NA	NA	NA
759	SAMN22613064	Enteritidis	11	NA	NA	NA	Asia	China	Central China	hunan	Zhuzhou	Animal	Chicken	NA	NA	NA
760	SAMN22612957	Enteritidis	11	NA	NA	NA	Asia	China	Eastern China	zhejiang	Shaoxing	Animal	Chicken	NA	NA	NA
761	SAMN22612960	Enteritidis	11	NA	NA	NA	Asia	China	Eastern China	zhejiang	Shaoxing	Animal	Chicken	NA	NA	NA
762	SAMN22613063	Enteritidis	11	NA	NA	NA	Asia	China	Northwest China	NingXia	NA	Animal	Anatidae	NA	NA	NA
763	SAMN22613085	Enteritidis	11	NA	NA	NA	Asia	China	Central China	hunan	Changde	Animal	Chicken	NA	NA	NA
764	SAMN22613066	Enteritidis	11	NA	NA	NA	Asia	China	Central China	hunan	Zhuzhou	Animal	Chicken	NA	NA	NA
765	SAMN28104871	Enteritidis	11	NA	NA	NA	Asia	China	Eastern China	Shandong	Qingdao	Environment	Waste water	NA	NA	NA
766	SAMN26211444	Enteritidis	11	NA	NA	NA	Asia	China	Eastern China	Zhejiang	Hangzhou	Human	Feces	NA	NA	NA
767	SAMN26211437	Enteritidis	11	NA	NA	NA	Asia	China	Eastern China	Zhejiang	Hangzhou	Human	Feces	NA	NA	NA
768	SAMN26211432	Enteritidis	11	NA	NA	NA	Asia	China	Eastern China	Zhejiang	Hangzhou	Human	Feces	NA	NA	NA
769	SAMN26211431	Enteritidis	11	NA	NA	NA	Asia	China	Eastern China	Zhejiang	Hangzhou	Human	Feces	NA	NA	NA
770	SAMN26211427	Enteritidis	11	NA	NA	NA	Asia	China	Eastern China	Zhejiang	Hangzhou	Human	Feces	NA	NA	NA
771	SAMN26211418	Enteritidis	11	NA	NA	NA	Asia	China	Eastern China	Zhejiang	Hangzhou	Human	Feces	NA	NA	NA
772	SAMN26211419	Enteritidis	11	NA	NA	NA	Asia	China	Eastern China	Zhejiang	Hangzhou	Human	Feces	NA	NA	NA
773	SAMN26211402	Enteritidis	11	NA	NA	NA	Asia	China	Eastern China	Zhejiang	Hangzhou	Human	Feces	NA	NA	NA
774	SAMN26211403	Enteritidis	11	NA	NA	NA	Asia	China	Eastern China	Zhejiang	Hangzhou	Human	Feces	NA	NA	NA
775	SAMN26211405	Enteritidis	11	NA	NA	NA	Asia	China	Eastern China	Zhejiang	Hangzhou	Human	Feces	NA	NA	NA
776	SAMN26211398	Enteritidis	11	NA	NA	NA	Asia	China	Eastern China	Zhejiang	Hangzhou	Human	Feces	NA	NA	NA
777	SAMN26211399	Enteritidis	11	NA	NA	NA	Asia	China	Eastern China	Zhejiang	Hangzhou	Human	Feces	NA	NA	NA
778	SAMN26211397	Enteritidis	11	NA	NA	NA	Asia	China	Eastern China	Zhejiang	Hangzhou	Human	Feces	NA	NA	NA
779	SAMN26211395	Enteritidis	11	NA	NA	NA	Asia	China	Eastern China	Zhejiang	Hangzhou	Human	Feces	NA	NA	NA
780	SAMN26211394	Enteritidis	11	NA	NA	NA	Asia	China	Eastern China	Zhejiang	Hangzhou	Human	Feces	NA	NA	NA
781	SAMN26211387	Enteritidis	11	NA	NA	NA	Asia	China	Eastern China	Zhejiang	Hangzhou	Human	Feces	NA	NA	NA
782	SAMN26211379	Enteritidis	11	NA	NA	NA	Asia	China	Eastern China	Zhejiang	Hangzhou	Human	Feces	NA	NA	NA
783	SAMN26211376	Enteritidis	11	NA	NA	NA	Asia	China	Eastern China	Zhejiang	Hangzhou	Human	Feces	NA	NA	NA
784	SAMN26211373	Enteritidis	11	NA	NA	NA	Asia	China	Eastern China	Zhejiang	Hangzhou	Human	Feces	NA	NA	NA
785	SAMN26211374	Enteritidis	11	NA	NA	NA	Asia	China	Eastern China	Zhejiang	Hangzhou	Human	Feces	NA	NA	NA
786	SAMN26211370	Enteritidis	11	NA	NA	NA	Asia	China	Eastern China	Zhejiang	Hangzhou	Human	Feces	NA	NA	NA
787	SAMN26211363	Enteritidis	11	NA	NA	NA	Asia	China	Eastern China	Zhejiang	Hangzhou	Human	Feces	NA	NA	NA
788	SAMN26211320	Enteritidis	11	NA	NA	NA	Asia	China	Eastern China	Zhejiang	Hangzhou	Food	Frozen whole chicken carcasses	NA	NA	NA
789	SAMN26211319	Enteritidis	11	NA	NA	NA	Asia	China	Eastern China	Zhejiang	Hangzhou	Food	Frozen whole chicken carcasses	NA	NA	NA
790	SAMN26211304	Enteritidis	11	NA	NA	NA	Asia	China	Eastern China	Zhejiang	Hangzhou	Food	Frozen whole chicken carcasses	NA	NA	NA
791	SAMN26211298	Enteritidis	11	NA	NA	NA	Asia	China	Eastern China	Zhejiang	Hangzhou	Food	Frozen whole chicken carcasses	NA	NA	NA
792	SAMN26211290	Enteritidis	11	NA	NA	NA	Asia	China	Eastern China	Zhejiang	Hangzhou	Food	Frozen whole chicken carcasses	NA	NA	NA
793	SAMN26764589	Enteritidis	11	2014	2014-2023	2012-2015	Asia	China	Eastern China	Jilin	NA	Human	Feces	NA	NA	NA
794	SAMN26764588	Enteritidis	11	2014	2014-2023	2012-2015	Asia	China	Eastern China	Jilin	NA	Human	Feces	NA	NA	NA
795	SAMN26764585	Enteritidis	11	2014	2014-2023	2012-2015	Asia	China	Eastern China	Jilin	NA	Human	Feces	NA	NA	NA
796	SAMN26764586	Enteritidis	11	2014	2014-2023	2012-2015	Asia	China	Eastern China	Jilin	NA	Human	Feces	NA	NA	NA
797	SAMN26764584	Enteritidis	New1	2014	2014-2023	2012-2015	Asia	China	Eastern China	Jilin	NA	Human	Feces	NA	NA	NA
798	SAMN26764583	Enteritidis	11	2014	2014-2023	2012-2015	Asia	China	Eastern China	Jilin	NA	Human	Feces	NA	NA	NA
799	SAMN26764582	Enteritidis	11	2014	2014-2023	2012-2015	Asia	China	Eastern China	Jilin	NA	Human	Feces	NA	NA	NA
800	SAMN26764574	Enteritidis	11	2014	2014-2023	2012-2015	Asia	China	Eastern China	Jilin	NA	Human	Feces	NA	NA	NA
801	SAMN26764572	Enteritidis	11	2014	2014-2023	2012-2015	Asia	China	Eastern China	Jilin	NA	Human	Feces	NA	NA	NA
802	SAMN26764571	Enteritidis	11	2014	2014-2023	2012-2015	Asia	China	Eastern China	Jilin	NA	Human	Feces	NA	NA	NA
803	SAMN26764569	Enteritidis	11	2014	2014-2023	2012-2015	Asia	China	Eastern China	Jilin	NA	Human	Feces	NA	NA	NA
804	SAMN26764568	Enteritidis	11	2014	2014-2023	2012-2015	Asia	China	Eastern China	Jilin	NA	Human	Feces	NA	NA	NA
805	SAMN26764562	Enteritidis	11	2015	2014-2023	2012-2015	Asia	China	Eastern China	Jilin	NA	Human	Feces	NA	NA	NA
806	SAMN26764563	Enteritidis	11	2014	2014-2023	2012-2015	Asia	China	Eastern China	Jilin	NA	Human	Feces	NA	NA	NA
807	SAMN26764560	Enteritidis	11	2015	2014-2023	2012-2015	Asia	China	Eastern China	Jilin	NA	Human	Feces	NA	NA	NA
808	SAMN26764559	Enteritidis	New1	2015	2014-2023	2012-2015	Asia	China	Eastern China	Jilin	NA	Human	Feces	NA	NA	NA
809	SAMN26764557	Enteritidis	11	2015	2014-2023	2012-2015	Asia	China	Eastern China	Jilin	NA	Human	Feces	NA	NA	NA
810	SAMN26764556	Enteritidis	11	2014	2014-2023	2012-2015	Asia	China	Eastern China	Jilin	NA	Human	Feces	NA	NA	NA
811	SAMN26764555	Enteritidis	11	2014	2014-2023	2012-2015	Asia	China	Eastern China	Jilin	NA	Human	Feces	NA	NA	NA
812	SAMN26764554	Enteritidis	11	2015	2014-2023	2012-2015	Asia	China	Eastern China	Jilin	NA	Human	Feces	NA	NA	NA
813	SAMN26764552	Enteritidis	11	2015	2014-2023	2012-2015	Asia	China	Eastern China	Jilin	NA	Human	Feces	NA	NA	NA
814	SAMN26764551	Enteritidis	11	2015	2014-2023	2012-2015	Asia	China	Eastern China	Jilin	NA	Human	Feces	NA	NA	NA
815	SAMN26764550	Enteritidis	11	2015	2014-2023	2012-2015	Asia	China	Eastern China	Jilin	NA	Human	Feces	NA	NA	NA
816	SAMN26764549	Enteritidis	11	2015	2014-2023	2012-2015	Asia	China	Eastern China	Jilin	NA	Human	Feces	NA	NA	NA
817	SAMN26764547	Enteritidis	11	2015	2014-2023	2012-2015	Asia	China	Eastern China	Jilin	NA	Human	Feces	NA	NA	NA
818	SAMN26764544	Enteritidis	11	2015	2014-2023	2012-2015	Asia	China	Eastern China	Jilin	NA	Human	Feces	NA	NA	NA
819	SAMN26764543	Enteritidis	11	2015	2014-2023	2012-2015	Asia	China	Eastern China	Jilin	NA	Human	Feces	NA	NA	NA
820	SAMN26764540	Enteritidis	New1	2015	2014-2023	2012-2015	Asia	China	Eastern China	Jilin	NA	Human	Feces	NA	NA	NA
821	SAMN26764541	Enteritidis	11	2015	2014-2023	2012-2015	Asia	China	Eastern China	Jilin	NA	Human	Feces	NA	NA	NA
822	SAMN26764539	Enteritidis	11	2015	2014-2023	2012-2015	Asia	China	Eastern China	Jilin	NA	Human	Feces	NA	NA	NA
823	SAMN26764537	Enteritidis	11	2015	2014-2023	2012-2015	Asia	China	Eastern China	Jilin	NA	Human	Feces	NA	NA	NA
824	SAMN26764536	Enteritidis	11	2015	2014-2023	2012-2015	Asia	China	Eastern China	Jilin	NA	Human	Feces	NA	NA	NA
825	SAMN26764534	Enteritidis	11	2015	2014-2023	2012-2015	Asia	China	Eastern China	Jilin	NA	Human	Feces	NA	NA	NA
826	SAMN26764533	Enteritidis	11	2015	2014-2023	2012-2015	Asia	China	Eastern China	Jilin	NA	Human	Feces	NA	NA	NA
827	SAMN26764535	Enteritidis	11	2015	2014-2023	2012-2015	Asia	China	Eastern China	Jilin	NA	Human	Feces	NA	NA	NA
828	SAMN26764532	Enteritidis	11	2015	2014-2023	2012-2015	Asia	China	Eastern China	Jilin	NA	Human	Feces	NA	NA	NA
829	SAMN26764531	Enteritidis	11	2015	2014-2023	2012-2015	Asia	China	Eastern China	Jilin	NA	Human	Feces	NA	NA	NA
830	SAMN26764530	Enteritidis	11	2015	2014-2023	2012-2015	Asia	China	Eastern China	Jilin	NA	Human	Feces	NA	NA	NA
831	SAMN26764527	Enteritidis	New1	2015	2014-2023	2012-2015	Asia	China	Eastern China	Jilin	NA	Human	Feces	NA	NA	NA
832	SAMN26764525	Enteritidis	11	2015	2014-2023	2012-2015	Asia	China	Eastern China	Jilin	NA	Human	Feces	NA	NA	NA
833	SAMN26764524	Enteritidis	11	2015	2014-2023	2012-2015	Asia	China	Eastern China	Jilin	NA	Human	Feces	NA	NA	NA
834	SAMN26764521	Enteritidis	11	2016	2014-2023	2016-2019	Asia	China	Eastern China	Jilin	NA	Human	Feces	NA	NA	NA
835	SAMN26764520	Enteritidis	New1	2016	2014-2023	2016-2019	Asia	China	Eastern China	Jilin	NA	Human	Feces	NA	NA	NA
836	SAMN26764517	Enteritidis	11	2016	2014-2023	2016-2019	Asia	China	Eastern China	Jilin	NA	Human	Feces	NA	NA	NA
837	SAMN26764515	Enteritidis	11	2016	2014-2023	2016-2019	Asia	China	Eastern China	Jilin	NA	Human	Feces	NA	NA	NA
838	SAMN26764514	Enteritidis	11	2016	2014-2023	2016-2019	Asia	China	Eastern China	Jilin	NA	Human	Feces	NA	NA	NA
839	SAMN26764513	Enteritidis	11	2016	2014-2023	2016-2019	Asia	China	Eastern China	Jilin	NA	Human	Feces	NA	NA	NA
840	SAMN26764505	Enteritidis	11	2016	2014-2023	2016-2019	Asia	China	Eastern China	Jilin	NA	Human	Feces	NA	NA	NA
841	SAMN26764503	Enteritidis	11	2016	2014-2023	2016-2019	Asia	China	Eastern China	Jilin	NA	Human	Feces	NA	NA	NA
842	SAMN26764501	Enteritidis	11	2016	2014-2023	2016-2019	Asia	China	Eastern China	Jilin	NA	Human	Feces	NA	NA	NA
843	SAMN26764500	Enteritidis	11	2017	2014-2023	2016-2019	Asia	China	Eastern China	Jilin	NA	Human	Feces	NA	NA	NA
844	SAMN26764497	Enteritidis	11	2017	2014-2023	2016-2019	Asia	China	Eastern China	Jilin	NA	Human	Feces	NA	NA	NA
845	SAMN26764496	Enteritidis	11	2017	2014-2023	2016-2019	Asia	China	Eastern China	Jilin	NA	Human	Feces	NA	NA	NA
846	SAMN26764494	Enteritidis	11	2017	2014-2023	2016-2019	Asia	China	Eastern China	Jilin	NA	Human	Feces	NA	NA	NA
847	SAMN26764495	Enteritidis	11	2017	2014-2023	2016-2019	Asia	China	Eastern China	Jilin	NA	Human	Feces	NA	NA	NA
848	SAMN26764493	Enteritidis	11	2017	2014-2023	2016-2019	Asia	China	Eastern China	Jilin	NA	Human	Feces	NA	NA	NA
849	SAMN26764491	Enteritidis	11	2017	2014-2023	2016-2019	Asia	China	Eastern China	Jilin	NA	Human	Feces	NA	NA	NA
850	SAMN26764490	Enteritidis	11	2017	2014-2023	2016-2019	Asia	China	Eastern China	Jilin	NA	Human	Feces	NA	NA	NA
851	SAMN26764492	Enteritidis	11	2017	2014-2023	2016-2019	Asia	China	Eastern China	Jilin	NA	Human	Feces	NA	NA	NA
852	SAMN26764489	Enteritidis	11	2017	2014-2023	2016-2019	Asia	China	Eastern China	Jilin	NA	Human	Feces	NA	NA	NA
853	SAMN26764487	Enteritidis	11	2017	2014-2023	2016-2019	Asia	China	Eastern China	Jilin	NA	Human	Feces	NA	NA	NA
854	SAMN26764488	Enteritidis	11	2017	2014-2023	2016-2019	Asia	China	Eastern China	Jilin	NA	Human	Feces	NA	NA	NA
855	SAMN26764481	Enteritidis	11	2017	2014-2023	2016-2019	Asia	China	Eastern China	Jilin	NA	Human	Feces	NA	NA	NA
856	SAMN26764475	Enteritidis	11	2017	2014-2023	2016-2019	Asia	China	Eastern China	Jilin	NA	Human	Feces	NA	NA	NA
857	SAMN26764472	Enteritidis	11	2017	2014-2023	2016-2019	Asia	China	Eastern China	Jilin	NA	Human	Feces	NA	NA	NA
858	SAMN26764471	Enteritidis	11	2018	2014-2023	2016-2019	Asia	China	Eastern China	Jilin	NA	Human	Feces	NA	NA	NA
859	SAMN26764470	Enteritidis	11	2018	2014-2023	2016-2019	Asia	China	Eastern China	Jilin	NA	Human	Feces	NA	NA	NA
860	SAMN26764466	Enteritidis	11	2018	2014-2023	2016-2019	Asia	China	Eastern China	Jilin	NA	Human	Feces	NA	NA	NA
861	SAMN26764467	Enteritidis	11	2018	2014-2023	2016-2019	Asia	China	Eastern China	Jilin	NA	Human	Feces	NA	NA	NA
862	SAMN26764465	Enteritidis	11	2018	2014-2023	2016-2019	Asia	China	Eastern China	Jilin	NA	Human	Feces	NA	NA	NA
863	SAMN26764463	Enteritidis	New1	2018	2014-2023	2016-2019	Asia	China	Eastern China	Jilin	NA	Human	Feces	NA	NA	NA
864	SAMN26764464	Enteritidis	11	2018	2014-2023	2016-2019	Asia	China	Eastern China	Jilin	NA	Human	Feces	NA	NA	NA
865	SAMN26764462	Enteritidis	11	2018	2014-2023	2016-2019	Asia	China	Eastern China	Jilin	NA	Human	Feces	NA	NA	NA
866	SAMN26764460	Enteritidis	11	2018	2014-2023	2016-2019	Asia	China	Eastern China	Jilin	NA	Human	Feces	NA	NA	NA
867	SAMN26764456	Enteritidis	11	2018	2014-2023	2016-2019	Asia	China	Eastern China	Jilin	NA	Human	Feces	NA	NA	NA
868	SAMN26764455	Enteritidis	11	2018	2014-2023	2016-2019	Asia	China	Eastern China	Jilin	NA	Human	Feces	NA	NA	NA
869	SAMN26764454	Enteritidis	11	2018	2014-2023	2016-2019	Asia	China	Eastern China	Jilin	NA	Human	Feces	NA	NA	NA
870	SAMN26764452	Enteritidis	11	2018	2014-2023	2016-2019	Asia	China	Eastern China	Jilin	NA	Human	Feces	NA	NA	NA
871	SAMN26764451	Enteritidis	New1	2018	2014-2023	2016-2019	Asia	China	Eastern China	Jilin	NA	Human	Feces	NA	NA	NA
872	SAMN26764450	Enteritidis	11	2018	2014-2023	2016-2019	Asia	China	Eastern China	Jilin	NA	Human	Feces	NA	NA	NA
873	SAMN26764449	Enteritidis	11	2018	2014-2023	2016-2019	Asia	China	Eastern China	Jilin	NA	Human	Feces	NA	NA	NA
874	SAMN26764448	Enteritidis	11	2018	2014-2023	2016-2019	Asia	China	Eastern China	Jilin	NA	Human	Feces	NA	NA	NA
875	SAMN26764447	Enteritidis	11	2018	2014-2023	2016-2019	Asia	China	Eastern China	Jilin	NA	Human	Feces	NA	NA	NA
876	SAMN26764443	Enteritidis	11	2019	2014-2023	2016-2019	Asia	China	Eastern China	Jilin	NA	Human	Feces	NA	NA	NA
877	SAMN26764437	Enteritidis	11	2019	2014-2023	2016-2019	Asia	China	Eastern China	Jilin	NA	Human	Feces	NA	NA	NA
878	SAMN26764436	Enteritidis	New1	2019	2014-2023	2016-2019	Asia	China	Eastern China	Jilin	NA	Human	Feces	NA	NA	NA
879	SAMN26764433	Enteritidis	11	2019	2014-2023	2016-2019	Asia	China	Eastern China	Jilin	NA	Human	Feces	NA	NA	NA
880	SAMN26764427	Enteritidis	11	2019	2014-2023	2016-2019	Asia	China	Eastern China	Jilin	NA	Human	Feces	NA	NA	NA
881	SAMN26764426	Enteritidis	11	2019	2014-2023	2016-2019	Asia	China	Eastern China	Jilin	NA	Human	Feces	NA	NA	NA
882	SAMN26764425	Enteritidis	11	2019	2014-2023	2016-2019	Asia	China	Eastern China	Jilin	NA	Human	Feces	NA	NA	NA
883	SAMN26764424	Enteritidis	11	2019	2014-2023	2016-2019	Asia	China	Eastern China	Jilin	NA	Human	Feces	NA	NA	NA
884	SAMN26764423	Enteritidis	11	2019	2014-2023	2016-2019	Asia	China	Eastern China	Jilin	NA	Human	Feces	NA	NA	NA
885	SAMN26764418	Enteritidis	11	2019	2014-2023	2016-2019	Asia	China	Eastern China	Jilin	NA	Human	Feces	NA	NA	NA
886	SAMN26764420	Enteritidis	11	2019	2014-2023	2016-2019	Asia	China	Eastern China	Jilin	NA	Human	Feces	NA	NA	NA
887	SAMN26764419	Enteritidis	11	2019	2014-2023	2016-2019	Asia	China	Eastern China	Jilin	NA	Human	Feces	NA	NA	NA
888	SAMN26764417	Enteritidis	11	2019	2014-2023	2016-2019	Asia	China	Eastern China	Jilin	NA	Human	Feces	NA	NA	NA
889	SAMN26764416	Enteritidis	New1	2019	2014-2023	2016-2019	Asia	China	Eastern China	Jilin	NA	Human	Feces	NA	NA	NA
890	SAMN26764409	Enteritidis	11	2019	2014-2023	2016-2019	Asia	China	Eastern China	Jilin	NA	Human	Feces	NA	NA	NA
891	SAMN26764411	Enteritidis	11	2019	2014-2023	2016-2019	Asia	China	Eastern China	Jilin	NA	Human	Feces	NA	NA	NA
892	SAMN26764408	Enteritidis	11	2019	2014-2023	2016-2019	Asia	China	Eastern China	Jilin	NA	Human	Feces	NA	NA	NA
893	SAMN26764412	Enteritidis	11	2019	2014-2023	2016-2019	Asia	China	Eastern China	Jilin	NA	Human	Feces	NA	NA	NA
894	SAMN26764407	Enteritidis	11	2019	2014-2023	2016-2019	Asia	China	Eastern China	Jilin	NA	Human	Feces	NA	NA	NA
895	SAMN26764405	Enteritidis	11	2015	2014-2023	2012-2015	Asia	China	Eastern China	Jilin	NA	Human	Feces	NA	NA	NA
896	SAMN26764402	Enteritidis	11	2019	2014-2023	2016-2019	Asia	China	Eastern China	Jilin	NA	Human	Feces	NA	NA	NA
897	SAMN26764395	Enteritidis	11	2019	2014-2023	2016-2019	Asia	China	Eastern China	Jilin	NA	Human	Feces	NA	NA	NA
898	SAMN26764391	Enteritidis	11	2018	2014-2023	2016-2019	Asia	China	Eastern China	Jilin	NA	Human	Feces	NA	NA	NA
899	SAMN26764390	Enteritidis	11	2014	2014-2023	2012-2015	Asia	China	Eastern China	Jilin	NA	Human	Feces	NA	NA	NA
900	SAMN26764377	Enteritidis	11	2018	2014-2023	2016-2019	Asia	China	Eastern China	Jilin	NA	Human	Feces	NA	NA	NA
901	SAMN26764369	Enteritidis	11	2015	2014-2023	2012-2015	Asia	China	Eastern China	Jilin	NA	Human	Feces	NA	NA	NA
902	SAMN26764367	Enteritidis	11	2015	2014-2023	2012-2015	Asia	China	Eastern China	Jilin	NA	Human	Feces	NA	NA	NA
903	SAMN26764366	Enteritidis	11	2015	2014-2023	2012-2015	Asia	China	Eastern China	Jilin	NA	Human	Feces	NA	NA	NA
904	SAMN26764363	Enteritidis	11	2015	2014-2023	2012-2015	Asia	China	Eastern China	Jilin	NA	Human	Feces	NA	NA	NA
905	SAMN26764364	Enteritidis	11	2015	2014-2023	2012-2015	Asia	China	Eastern China	Jilin	NA	Human	Feces	NA	NA	NA
906	SAMN26764357	Enteritidis	11	2014	2014-2023	2012-2015	Asia	China	Eastern China	Jilin	NA	Human	Feces	NA	NA	NA
907	SAMN26764354	Enteritidis	New1	2015	2014-2023	2012-2015	Asia	China	Eastern China	Jilin	NA	Human	Feces	NA	NA	NA
908	SAMN26764353	Enteritidis	11	2015	2014-2023	2012-2015	Asia	China	Eastern China	Jilin	NA	Human	Feces	NA	NA	NA
909	SAMN26764347	Enteritidis	11	2017	2014-2023	2016-2019	Asia	China	Eastern China	Jilin	NA	Human	Feces	NA	NA	NA
910	SAMN26764343	Enteritidis	11	2014	2014-2023	2012-2015	Asia	China	Eastern China	Jilin	NA	Human	Feces	NA	NA	NA
911	SAMN26764340	Enteritidis	11	2017	2014-2023	2016-2019	Asia	China	Eastern China	Jilin	NA	Human	Feces	NA	NA	NA
912	SAMN26764336	Enteritidis	11	2017	2014-2023	2016-2019	Asia	China	Eastern China	Jilin	NA	Human	Feces	NA	NA	NA
913	SAMN26764338	Enteritidis	11	2017	2014-2023	2016-2019	Asia	China	Eastern China	Jilin	NA	Human	Feces	NA	NA	NA
914	SAMN26764355	Enteritidis	11	2015	2014-2023	2012-2015	Asia	China	Eastern China	Jilin	NA	Human	Feces	NA	NA	NA
915	SAMN26764331	Enteritidis	11	2018	2014-2023	2016-2019	Asia	China	Eastern China	Jilin	NA	Human	Feces	NA	NA	NA
916	SAMN29340051	Enteritidis	11	2019	2014-2023	2016-2019	Asia	China	Central China	hubei	Wuhan	Animal	Chicken	NA	NA	NA
917	SAMN29417214	Enteritidis	11	2021	2014-2023	2020-2023	Asia	China	Eastern China	Shandong	NA	Animal	Chicken	NA	NA	NA
918	SAMN29417242	Enteritidis	11	NA	NA	NA	Asia	China	Eastern China	Shandong	NA	Animal	Chicken	NA	NA	NA
919	SAMN28824929	Enteritidis	11	2016	2014-2023	2016-2019	Asia	China	NA	NA	NA	Animal	Chicken	NA	NA	NA
920	SAMN28824928	Enteritidis	11	2016	2014-2023	2016-2019	Asia	China	NA	NA	NA	Animal	Chicken	NA	NA	NA
921	SAMN28824926	Enteritidis	11	2019	2014-2023	2016-2019	Asia	China	NA	NA	NA	Animal	Chicken	NA	NA	NA
922	SAMN28824927	Enteritidis	11	2011	2004-2013	2008-2011	Asia	China	NA	NA	NA	Animal	Chicken	NA	NA	NA
923	SAMN28824925	Enteritidis	11	2019	2014-2023	2016-2019	Asia	China	NA	NA	NA	Animal	Chicken	NA	NA	NA
924	SAMN28824924	Enteritidis	11	2017	2014-2023	2016-2019	Asia	China	NA	NA	NA	Animal	Chicken	NA	NA	NA
925	SAMN28824922	Enteritidis	11	2017	2014-2023	2016-2019	Asia	China	NA	NA	NA	Animal	Chicken	NA	NA	NA
926	SAMN28824923	Enteritidis	11	2017	2014-2023	2016-2019	Asia	China	NA	NA	NA	Animal	Chicken	NA	NA	NA
927	SAMN28824921	Enteritidis	11	2021	2014-2023	2020-2023	Asia	China	NA	NA	NA	Animal	Chicken	NA	NA	NA
928	SAMN28824920	Enteritidis	11	2021	2014-2023	2020-2023	Asia	China	NA	NA	NA	Animal	Chicken	NA	NA	NA
929	SAMN28824917	Enteritidis	11	2017	2014-2023	2016-2019	Asia	China	NA	NA	NA	Animal	Chicken	NA	NA	NA
930	SAMN28824919	Enteritidis	11	2021	2014-2023	2020-2023	Asia	China	NA	NA	NA	Animal	Chicken	NA	NA	NA
931	SAMN28824916	Enteritidis	11	2020	2014-2023	2020-2023	Asia	China	NA	NA	NA	Animal	Chicken	NA	NA	NA
932	SAMN28824915	Enteritidis	11	2020	2014-2023	2020-2023	Asia	China	NA	NA	NA	Animal	Chicken	NA	NA	NA
933	SAMN28824913	Enteritidis	11	2020	2014-2023	2020-2023	Asia	China	NA	NA	NA	Animal	Chicken	NA	NA	NA
934	SAMN28824914	Enteritidis	11	2020	2014-2023	2020-2023	Asia	China	NA	NA	NA	Animal	Chicken	NA	NA	NA
935	SAMN28824912	Enteritidis	11	2019	2014-2023	2016-2019	Asia	China	NA	NA	NA	Animal	Chicken	NA	NA	NA
936	SAMN28824911	Enteritidis	11	2018	2014-2023	2016-2019	Asia	China	NA	NA	NA	Animal	Chicken	NA	NA	NA
937	SAMN28824910	Enteritidis	11	2020	2014-2023	2020-2023	Asia	China	NA	NA	NA	Animal	Chicken	NA	NA	NA
938	SAMN28824909	Enteritidis	11	2020	2014-2023	2020-2023	Asia	China	NA	NA	NA	Animal	Chicken	NA	NA	NA
939	SAMN28824908	Enteritidis	11	2020	2014-2023	2020-2023	Asia	China	NA	NA	NA	Animal	Chicken	NA	NA	NA
940	SAMN28824907	Enteritidis	11	2020	2014-2023	2020-2023	Asia	China	NA	NA	NA	Animal	Chicken	NA	NA	NA
941	SAMN29431229	Enteritidis	11	2018	2014-2023	2016-2019	Asia	China	Eastern China	Taiwan	TaichungCity	Human	Blood	NA	NA	NA
942	SAMN29431220	Enteritidis	11	2017	2014-2023	2016-2019	Asia	China	Eastern China	Taiwan	ChanghuaCounty	Human	Feces	NA	NA	NA
943	SAMN29924136	Enteritidis	11	2021	2014-2023	2020-2023	Asia	China	Eastern China	Zhejiang	NA	Animal	Pig	NA	NA	NA
944	SAMN29924229	Enteritidis	11	2021	2014-2023	2020-2023	Asia	China	Eastern China	Zhejiang	NA	Animal	Anatidae	NA	NA	NA
945	SAMN29924188	Enteritidis	11	2021	2014-2023	2020-2023	Asia	China	Eastern China	Zhejiang	NA	Food	Food	NA	NA	NA
946	SAMN29932957	Enteritidis	11	NA	NA	NA	Asia	China	Eastern China	Zhejiang	Hangzhou	Animal	Anatidae	NA	NA	NA
947	SAMN29932864	Enteritidis	11	NA	NA	NA	Asia	China	Eastern China	zhejiang	Jinhua	Animal	Pig	NA	NA	NA
948	SAMN29932916	Enteritidis	11	NA	NA	NA	Asia	China	Central China	Zhejiang	Jiaxing	Food	Food	NA	NA	NA
949	SAMN15769374	Enteritidis	11	2019	2014-2023	2016-2019	Asia	China	Eastern China	Guangdong	Dongguan	Human	NA	NA	NA	NA
950	SAMN15769376	Enteritidis	11	2019	2014-2023	2016-2019	Asia	China	Eastern China	Guangdong	Dongguan	Human	NA	NA	NA	NA
951	SAMN15769418	Enteritidis	11	2019	2014-2023	2016-2019	Asia	China	Eastern China	Guangdong	Dongguan	Human	NA	NA	NA	NA
952	SAMN15769377	Enteritidis	11	2019	2014-2023	2016-2019	Asia	China	Eastern China	Guangdong	Dongguan	Human	NA	NA	NA	NA
953	SAMN15769373	Enteritidis	11	2019	2014-2023	2016-2019	Asia	China	Eastern China	Guangdong	Dongguan	Human	NA	NA	NA	NA
954	SAMN15769419	Enteritidis	11	2019	2014-2023	2016-2019	Asia	China	Eastern China	Guangdong	Dongguan	Human	NA	NA	NA	NA
955	SAMN15769425	Enteritidis	11	2019	2014-2023	2016-2019	Asia	China	Eastern China	Guangdong	Dongguan	Human	NA	NA	NA	NA
956	SAMN15769423	Enteritidis	11	2019	2014-2023	2016-2019	Asia	China	Eastern China	Guangdong	Dongguan	Human	NA	NA	NA	NA
957	SAMN15769430	Enteritidis	11	2019	2014-2023	2016-2019	Asia	China	Eastern China	Guangdong	Dongguan	Human	NA	NA	NA	NA
958	SAMN15769435	Enteritidis	11	2019	2014-2023	2016-2019	Asia	China	Eastern China	Guangdong	Dongguan	Human	NA	NA	NA	NA
959	SAMN15769436	Enteritidis	11	2019	2014-2023	2016-2019	Asia	China	Eastern China	Guangdong	Dongguan	Human	NA	NA	NA	NA
960	SAMN15769438	Enteritidis	11	2019	2014-2023	2016-2019	Asia	China	Eastern China	Guangdong	Dongguan	Human	NA	NA	NA	NA
961	SAMN15769437	Enteritidis	11	2019	2014-2023	2016-2019	Asia	China	Eastern China	Guangdong	Dongguan	Human	NA	NA	NA	NA
962	SAMN15769439	Enteritidis	11	2019	2014-2023	2016-2019	Asia	China	Eastern China	Guangdong	Dongguan	Human	NA	NA	NA	NA
963	SAMN15769440	Enteritidis	11	2019	2014-2023	2016-2019	Asia	China	Eastern China	Guangdong	Dongguan	Human	NA	NA	NA	NA
964	SAMN15769380	Enteritidis	11	2019	2014-2023	2016-2019	Asia	China	Eastern China	Guangdong	Dongguan	Human	NA	NA	NA	NA
965	SAMN15769381	Enteritidis	11	2019	2014-2023	2016-2019	Asia	China	Eastern China	Guangdong	Dongguan	Human	NA	NA	NA	NA
966	SAMN29617744	Enteritidis	11	2002	≤ 2003	≤ 2003	Asia	China	NA	NA	NA	Animal	Anatidae	NA	NA	NA
967	SAMN29617746	Enteritidis	11	2002	≤ 2003	≤ 2003	Asia	China	NA	NA	NA	Animal	Anatidae	NA	NA	NA
968	SAMN29617743	Enteritidis	11	2002	≤ 2003	≤ 2003	Asia	China	NA	NA	NA	Animal	Anatidae	NA	NA	NA
969	SAMN29617742	Enteritidis	11	2002	≤ 2003	≤ 2003	Asia	China	NA	NA	NA	Animal	Anatidae	NA	NA	NA
970	SAMN29617741	Enteritidis	11	2002	≤ 2003	≤ 2003	Asia	China	NA	NA	NA	Animal	Anatidae	NA	NA	NA
971	SAMN29617738	Enteritidis	11	2002	≤ 2003	≤ 2003	Asia	China	NA	NA	NA	Animal	Anatidae	NA	NA	NA
972	SAMN29617740	Enteritidis	11	2002	≤ 2003	≤ 2003	Asia	China	NA	NA	NA	Animal	Anatidae	NA	NA	NA
973	SAMN29617739	Enteritidis	11	2002	≤ 2003	≤ 2003	Asia	China	NA	NA	NA	Animal	Anatidae	NA	NA	NA
974	SAMN29617737	Enteritidis	11	2002	≤ 2003	≤ 2003	Asia	China	NA	NA	NA	Animal	Anatidae	NA	NA	NA
975	SAMN29617736	Enteritidis	11	2002	≤ 2003	≤ 2003	Asia	China	NA	NA	NA	Animal	Anatidae	NA	NA	NA
976	SAMN29617734	Enteritidis	11	2002	≤ 2003	≤ 2003	Asia	China	NA	NA	NA	Animal	Anatidae	NA	NA	NA
977	SAMN29617733	Enteritidis	11	2002	≤ 2003	≤ 2003	Asia	China	NA	NA	NA	Animal	Anatidae	NA	NA	NA
978	SAMN29617732	Enteritidis	11	2002	≤ 2003	≤ 2003	Asia	China	NA	NA	NA	Animal	Anatidae	NA	NA	NA
979	SAMN29617731	Enteritidis	11	2002	≤ 2003	≤ 2003	Asia	China	NA	NA	NA	Animal	Anatidae	NA	NA	NA
980	SAMN29617730	Enteritidis	11	2002	≤ 2003	≤ 2003	Asia	China	NA	NA	NA	Animal	Anatidae	NA	NA	NA
981	SAMN29617729	Enteritidis	11	2002	≤ 2003	≤ 2003	Asia	China	NA	NA	NA	Animal	Anatidae	NA	NA	NA
982	SAMN29617728	Enteritidis	11	2002	≤ 2003	≤ 2003	Asia	China	NA	NA	NA	Animal	Anatidae	NA	NA	NA
983	SAMN29617727	Enteritidis	11	2002	≤ 2003	≤ 2003	Asia	China	NA	NA	NA	Animal	Anatidae	NA	NA	NA
984	SAMN31814737	Enteritidis	11	2022	2014-2023	2020-2023	Asia	China	NA	NA	NA	Human	Feces	NA	NA	NA
985	SAMN28015305	Enteritidis	11	2019	2014-2023	2016-2019	Asia	China	NA	NA	NA	Animal	Turtle	NA	NA	NA
986	SAMN15339515	Enteritidis	11	2014	2014-2023	2012-2015	Asia	China	NA	NA	NA	Animal	Turtle	NA	NA	NA
987	SAMN28668116	Enteritidis	11	2021	2014-2023	2020-2023	Asia	China	Central China	Henan	NA	Environment	Waste water	NA	NA	NA
988	SAMN28668145	Enteritidis	11	2020	2014-2023	2020-2023	Asia	China	Eastern China	Liaoning	NA	Animal	Chicken	NA	NA	NA
989	SAMN28668155	Enteritidis	11	2020	2014-2023	2020-2023	Asia	China	Eastern China	Shandong	NA	Environment	Waste water	NA	NA	NA
990	SAMN28668071	Enteritidis	11	2020	2014-2023	2020-2023	Asia	China	Central China	Henan	NA	Animal	Chicken	NA	NA	NA
991	SAMN28668081	Enteritidis	11	2020	2014-2023	2020-2023	Asia	China	Central China	Henan	NA	Animal	Chicken	NA	NA	NA
992	SAMN28668077	Enteritidis	11	2020	2014-2023	2020-2023	Asia	China	Central China	Henan	NA	Animal	Chicken	NA	NA	NA
993	SAMN28668078	Enteritidis	11	2020	2014-2023	2020-2023	Asia	China	Central China	Henan	NA	Environment	Waste water	NA	NA	NA
994	SAMN28668089	Enteritidis	11	2020	2014-2023	2020-2023	Asia	China	Central China	Henan	NA	Animal	Chicken	NA	NA	NA
995	SAMN28668094	Enteritidis	11	2020	2014-2023	2020-2023	Asia	China	Central China	Henan	NA	Environment	Waste water	NA	NA	NA
996	SAMN28668095	Enteritidis	11	2020	2014-2023	2020-2023	Asia	China	Central China	Henan	NA	Environment	Abattoir environment	NA	NA	NA
997	SAMN28668096	Enteritidis	11	2019	2014-2023	2016-2019	Asia	China	Eastern China	Shandong	NA	Animal	Chicken	NA	NA	NA
998	SAMN28668097	Enteritidis	11	2019	2014-2023	2016-2019	Asia	China	Eastern China	Shandong	NA	Animal	Chicken	NA	NA	NA
999	SAMN28668099	Enteritidis	11	2019	2014-2023	2016-2019	Asia	China	Eastern China	Shandong	NA	Food	Chicken carcass	NA	NA	NA
1000	SAMN33819937	Enteritidis	11	2021	2014-2023	2020-2023	Asia	China	Central China	Shanxi	Fenyang	Human	Feces	NA	NA	NA
1001	SAMN33944461	Enteritidis	11	2021	2014-2023	2020-2023	Asia	China	Central China	Shanxi	Fenyang	Human	Feces	NA	NA	NA
1002	SAMN26754305	Enteritidis	New1	2018	2014-2023	2016-2019	Asia	China	NA	NA	NA	Animal	Rabbit	NA	NA	NA
1003	SAMN21889887	Enteritidis	11	2016	2014-2023	2016-2019	Asia	China	Eastern China	Shanghai	NA	Human	Blood	F	2	1–17 yr
1004	SAMN21889865	Enteritidis	11	2011	2004-2013	2008-2011	Asia	China	Eastern China	Shanghai	NA	Human	Blood	F	63	55–64 yr
1005	SAMN21889854	Enteritidis	11	2010	2004-2013	2008-2011	Asia	China	Eastern China	Shanghai	NA	Human	Blood	F	41	18–54 yr
1006	SAMN21889846	Enteritidis	11	2010	2004-2013	2008-2011	Asia	China	Northwest China	Shaanxi	NA	Human	Blood	M	65	65–74 yr
1007	SAMN21889669	Enteritidis	11	2016	2014-2023	2016-2019	Asia	China	Eastern China	Shanghai	NA	Human	Blood	F	87	≥75 yr
1008	SAMN21890292	Enteritidis	11	2015	2014-2023	2012-2015	Asia	China	Northwest China	Xinjiang	NA	Human	Blood	F	16	1–17 yr
1009	SAMN21890276	Enteritidis	11	2012	2004-2013	2012-2015	Asia	China	Eastern China	Fujian	NA	Human	Blood	M	2	1–17 yr
1010	SAMN21890273	Enteritidis	11	2015	2014-2023	2012-2015	Asia	China	Eastern China	Shanghai	NA	Human	Blood	M	43	18–54 yr
1011	SAMN21890270	Enteritidis	11	2015	2014-2023	2012-2015	Asia	China	Eastern China	Shanghai	NA	Human	Blood	M	42	18–54 yr
1012	SAMN21890252	Enteritidis	11	2013	2004-2013	2012-2015	Asia	China	Eastern China	Shanghai	NA	Human	Blood	M	31	18–54 yr
1013	SAMN21890250	Enteritidis	11	2013	2004-2013	2012-2015	Asia	China	Eastern China	Shanghai	NA	Human	Pus	M	45	18–54 yr
1014	SAMN21890251	Enteritidis	11	2013	2004-2013	2012-2015	Asia	China	Eastern China	Shanghai	NA	Human	Blood	M	43	18–54 yr
1015	SAMN21890249	Enteritidis	11	2013	2004-2013	2012-2015	Asia	China	Eastern China	Shanghai	NA	Human	Blood	M	41	18–54 yr
1016	SAMN21890248	Enteritidis	11	2013	2004-2013	2012-2015	Asia	China	Eastern China	Shanghai	NA	Human	Pus	F	30	18–54 yr
1017	SAMN21890269	Enteritidis	11	2014	2014-2023	2012-2015	Asia	China	Eastern China	Shanghai	NA	Human	Blood	M	42	18–54 yr
1018	SAMN21890221	Enteritidis	11	2013	2004-2013	2012-2015	Asia	China	Eastern China	Shanghai	NA	Human	Blood	F	51	18–54 yr
1019	SAMN21890214	Enteritidis	11	2016	2014-2023	2016-2019	Asia	China	Eastern China	Zhejiang	NA	Human	Urine	M	2	1–17 yr
1020	SAMN21890264	Enteritidis	11	2014	2014-2023	2012-2015	Asia	China	Northwest China	Inner Mongolia	NA	Human	NA	F	1	1–17 yr
1021	SAMN21890246	Enteritidis	11	2013	2004-2013	2012-2015	Asia	China	Eastern China	Shanghai	NA	Human	Blood	F	48	18–54 yr
1022	SAMN21890203	Enteritidis	11	2013	2004-2013	2012-2015	Asia	China	Eastern China	Shanghai	NA	Human	Pus	M	48	18–54 yr
1023	SAMN21890193	Enteritidis	11	2013	2004-2013	2012-2015	Asia	China	Eastern China	Shanghai	NA	Human	Blood	F	23	18–54 yr
1024	SAMN21890159	Enteritidis	11	2013	2004-2013	2012-2015	Asia	China	Eastern China	Shanghai	NA	Human	Blood	M	73	65–74 yr
1025	SAMN21890154	Enteritidis	11	2013	2004-2013	2012-2015	Asia	China	Eastern China	Shanghai	NA	Human	NA	M	38	18–54 yr
1026	SAMN21890146	Enteritidis	11	2013	2004-2013	2012-2015	Asia	China	Eastern China	Shanghai	NA	Human	NA	M	40	18–54 yr
1027	SAMN21890155	Enteritidis	11	2013	2004-2013	2012-2015	Asia	China	Eastern China	Shanghai	NA	Human	NA	M	40	18–54 yr
1028	SAMN21890104	Enteritidis	11	2012	2004-2013	2012-2015	Asia	China	Eastern China	Shanghai	NA	Human	Blood	M	45	18–54 yr
1029	SAMN21890099	Enteritidis	11	2012	2004-2013	2012-2015	Asia	China	Eastern China	Shanghai	NA	Human	Blood	F	29	18–54 yr
1030	SAMN21890057	Enteritidis	11	2016	2014-2023	2016-2019	Asia	China	Western China	Chongqing	NA	Human	Blood	F	0	<1 yr
1031	SAMN21890096	Enteritidis	11	2012	2004-2013	2012-2015	Asia	China	Eastern China	Shanghai	NA	Human	Blood	F	19	18–54 yr
1032	SAMN21890015	Enteritidis	11	2011	2004-2013	2008-2011	Asia	China	Eastern China	Shanghai	NA	Human	Blood	M	60	55–64 yr
1033	SAMN21890004	Enteritidis	11	2011	2004-2013	2008-2011	Asia	China	Eastern China	Shanghai	NA	Human	Blood	F	0	<1 yr
1034	SAMN21889983	Enteritidis	11	2011	2004-2013	2008-2011	Asia	China	Eastern China	Shanghai	NA	Human	Blood	M	61	55–64 yr
1035	SAMN21889975	Enteritidis	11	2011	2004-2013	2008-2011	Asia	China	Eastern China	Shanghai	NA	Human	Blood	M	58	55–64 yr
1036	SAMN21889941	Enteritidis	11	2011	2004-2013	2008-2011	Asia	China	Eastern China	Shanghai	NA	Human	Urine	M	2	1–17 yr
1037	SAMN21889931	Enteritidis	11	2011	2004-2013	2008-2011	Asia	China	Eastern China	Shanghai	NA	Human	Blood	M	60	55–64 yr
1038	SAMN21889918	Enteritidis	11	2011	2004-2013	2008-2011	Asia	China	Eastern China	Shanghai	NA	Human	Blood	F	45	18–54 yr
1039	SAMN21889916	Enteritidis	11	2016	2014-2023	2016-2019	Asia	China	Eastern China	Jiangsu	NA	Human	Blood	F	49	18–54 yr
1040	SAMN21890768	Enteritidis	11	2016	2014-2023	2016-2019	Asia	China	Western China	Guangxi	NA	Human	Pus	F	57	55–64 yr
1041	SAMN21890757	Enteritidis	11	2016	2014-2023	2016-2019	Asia	China	Western China	Guangxi	NA	Human	Blood	M	30	18–54 yr
1042	SAMN21890851	Enteritidis	11	2016	2014-2023	2016-2019	Asia	China	Western China	Guangxi	NA	Human	NA	M	8	1–17 yr
1043	SAMN21890727	Enteritidis	11	2015	2014-2023	2012-2015	Asia	China	Western China	Guangxi	NA	Human	Blood	M	81	≥75 yr
1044	SAMN21890696	Enteritidis	11	2015	2014-2023	2012-2015	Asia	China	Western China	Guangxi	NA	Human	Blood	M	1	1–17 yr
1045	SAMN21890685	Enteritidis	11	2015	2014-2023	2012-2015	Asia	China	Western China	Guangxi	NA	Human	Blood	F	19	18–54 yr
1046	SAMN21890879	Enteritidis	11	2016	2014-2023	2016-2019	Asia	China	Eastern China	Zhejiang	NA	Human	Urine	M	66	65–74 yr
1047	SAMN21890832	Enteritidis	11	2016	2014-2023	2016-2019	Asia	China	Western China	Guangxi	NA	Human	Blood	F	43	18–54 yr
1048	SAMN21890812	Enteritidis	11	2016	2014-2023	2016-2019	Asia	China	Western China	Guangxi	NA	Human	Urine	F	62	55–64 yr
1049	SAMN21890684	Enteritidis	11	2016	2014-2023	2016-2019	Asia	China	Eastern China	Shanghai	NA	Human	Blood	M	42	18–54 yr
1050	SAMN21890652	Enteritidis	11	2014	2014-2023	2012-2015	Asia	China	Western China	Guangxi	NA	Human	Blood	M	56	55–64 yr
1051	SAMN21890578	Enteritidis	11	2016	2014-2023	2016-2019	Asia	China	Eastern China	Shanghai	NA	Human	NA	F	22	18–54 yr
1052	SAMN21890569	Enteritidis	11	2016	2014-2023	2016-2019	Asia	China	Eastern China	Shanghai	NA	Human	Blood	M	26	18–54 yr
1053	SAMN21890417	Enteritidis	11	2017	2014-2023	2016-2019	Asia	China	Eastern China	Shanghai	NA	Human	Blood	F	41	18–54 yr
1054	SAMN21890385	Enteritidis	11	2015	2014-2023	2012-2015	Asia	China	Eastern China	Shanghai	NA	Human	Blood	M	83	≥75 yr
1055	SAMN21890374	Enteritidis	11	2015	2014-2023	2012-2015	Asia	China	Eastern China	Shanghai	NA	Human	Urine	M	68	65–74 yr
1056	SAMN21890348	Enteritidis	11	2015	2014-2023	2012-2015	Asia	China	Western China	Chongqing	NA	Human	Blood	F	1	1–17 yr
1057	SAMN21890326	Enteritidis	11	2014	2014-2023	2012-2015	Asia	China	Western China	Chongqing	NA	Human	NA	F	6	1–17 yr
1058	SAMN21890322	Enteritidis	11	2014	2014-2023	2012-2015	Asia	China	Western China	Chongqing	NA	Human	Blood	M	7	1–17 yr
1059	SAMN21890312	Enteritidis	11	2015	2014-2023	2012-2015	Asia	China	Northwest China	Xinjiang	NA	Human	Blood	F	20	18–54 yr
1060	SAMN21890406	Enteritidis	11	2015	2014-2023	2012-2015	Asia	China	Eastern China	Shanghai	NA	Human	Blood	M	36	18–54 yr
1061	SAMN21890396	Enteritidis	11	2015	2014-2023	2012-2015	Asia	China	Eastern China	Shanghai	NA	Human	Blood	M	78	≥75 yr
1062	SAMN21890363	Enteritidis	11	2016	2014-2023	2016-2019	Asia	China	Western China	Chongqing	NA	Human	Blood	F	3	1–17 yr
1063	SAMN21890362	Enteritidis	11	2016	2014-2023	2016-2019	Asia	China	Eastern China	Shanghai	NA	Human	Blood	F	1	1–17 yr
1064	SAMN21890358	Enteritidis	11	2016	2014-2023	2016-2019	Asia	China	Western China	Chongqing	NA	Human	Blood	M	4	1–17 yr
1065	SAMN21890354	Enteritidis	11	2015	2014-2023	2012-2015	Asia	China	Western China	Chongqing	NA	Human	Pus	F	1	1–17 yr
1066	SAMN21890347	Enteritidis	11	2015	2014-2023	2012-2015	Asia	China	Western China	Chongqing	NA	Human	Blood	F	1	1–17 yr
1067	SAMN21890346	Enteritidis	11	2015	2014-2023	2012-2015	Asia	China	Western China	Chongqing	NA	Human	Blood	M	5	1–17 yr
1068	SAMN21890341	Enteritidis	11	2014	2014-2023	2012-2015	Asia	China	Western China	Chongqing	NA	Human	Pus	F	0	<1 yr
1069	SAMN21890337	Enteritidis	11	2014	2014-2023	2012-2015	Asia	China	Western China	Chongqing	NA	Human	Blood	M	0	<1 yr
1070	SAMN21890336	Enteritidis	11	2014	2014-2023	2012-2015	Asia	China	Western China	Chongqing	NA	Human	NA	M	0	<1 yr
1071	SAMN21890330	Enteritidis	11	2014	2014-2023	2012-2015	Asia	China	Western China	Chongqing	NA	Human	Blood	F	0	<1 yr
1072	SAMN21890318	Enteritidis	11	2016	2014-2023	2016-2019	Asia	China	Western China	Chongqing	NA	Human	Blood	M	10	1–17 yr
1073	SAMN21890257	Enteritidis	11	2013	2004-2013	2012-2015	Asia	China	Eastern China	Shanghai	NA	Human	NA	M	49	18–54 yr
1074	SAMN21890213	Enteritidis	11	2016	2014-2023	2016-2019	Asia	China	Eastern China	Zhejiang	NA	Human	Urine	M	2	1–17 yr
1075	SAMN16807072	Enteritidis	11	NA	NA	NA	Asia	China	Eastern China	Taiwan	NA	Human	Feces	NA	NA	NA
1076	SAMN36403452	Enteritidis	11	2019	2014-2023	2016-2019	Asia	China	NA	NA	NA	Animal	Chicken	NA	NA	NA
1077	SAMN36403455	Enteritidis	11	2019	2014-2023	2016-2019	Asia	China	NA	NA	NA	Animal	Chicken	NA	NA	NA
1078	SAMN36403451	Enteritidis	11	2019	2014-2023	2016-2019	Asia	China	NA	NA	NA	Animal	Chicken	NA	NA	NA
1079	SAMN36403454	Enteritidis	11	2019	2014-2023	2016-2019	Asia	China	NA	NA	NA	Animal	Chicken	NA	NA	NA
1080	SAMN36403445	Enteritidis	11	2019	2014-2023	2016-2019	Asia	China	NA	NA	NA	Animal	Chicken	NA	NA	NA
1081	SAMN36403450	Enteritidis	11	2019	2014-2023	2016-2019	Asia	China	NA	NA	NA	Animal	Chicken	NA	NA	NA
1082	SAMN36403438	Enteritidis	11	2019	2014-2023	2016-2019	Asia	China	NA	NA	NA	Animal	Chicken	NA	NA	NA
1083	SAMN36403437	Enteritidis	11	2019	2014-2023	2016-2019	Asia	China	NA	NA	NA	Animal	Chicken	NA	NA	NA
1084	SAMN36403433	Enteritidis	11	2019	2014-2023	2016-2019	Asia	China	NA	NA	NA	Animal	Chicken	NA	NA	NA
1085	SAMN36403435	Enteritidis	11	2019	2014-2023	2016-2019	Asia	China	NA	NA	NA	Animal	Chicken	NA	NA	NA
1086	SAMN36403375	Enteritidis	11	2020	2014-2023	2020-2023	Asia	China	NA	NA	NA	Animal	Chicken	NA	NA	NA
1087	SAMN30613761	Enteritidis	11	1995	≤ 2003	≤ 2003	Asia	China	Western China	Guangxi	NA	Human	Blood	NA	NA	NA
1088	SAMN30613866	Enteritidis	11	2007	2004-2013	2004-2007	Asia	China	Western China	Guangxi	NA	Human	Blood	NA	NA	NA
1089	SAMN41678642	Enteritidis	11	2019	2014-2023	2016-2019	Asia	China	Eastern China	Zhejiang	NA	Human	Blood	M	84	≥75 yr
1090	SAMN41678647	Enteritidis	11	2020	2014-2023	2020-2023	Asia	China	Eastern China	Zhejiang	NA	Human	Blood	M	32	18–54 yr
1091	SAMN41678649	Enteritidis	11	2020	2014-2023	2020-2023	Asia	China	Eastern China	Zhejiang	NA	Human	Blood	M	52	18–54 yr
1092	SAMN41678651	Enteritidis	11	2020	2014-2023	2020-2023	Asia	China	Eastern China	Zhejiang	NA	Human	Blood	M	NA	NA
1093	SAMN41678653	Enteritidis	11	2020	2014-2023	2020-2023	Asia	China	Eastern China	Zhejiang	NA	Human	Blood	M	NA	NA
1094	SAMN41678656	Enteritidis	11	2020	2014-2023	2020-2023	Asia	China	Eastern China	Zhejiang	NA	Human	Blood	F	76	≥75 yr
1095	SAMN41678664	Enteritidis	11	2020	2014-2023	2020-2023	Asia	China	Eastern China	Zhejiang	NA	Human	Urine	F	67	65–74 yr
1096	SAMN49410049	Enteritidis	11	2011	2004-2013	2008-2011	Asia	China	Eastern China	Shandong	NA	Animal	Chicken	NA	NA	NA
1097	SAMN49410050	Enteritidis	11	2011	2004-2013	2008-2011	Asia	China	Eastern China	Shandong	NA	Animal	Chicken	NA	NA	NA
1098	SAMN49410051	Enteritidis	11	2011	2004-2013	2008-2011	Asia	China	Eastern China	Shandong	NA	Animal	Chicken	NA	NA	NA
1099	SAMN49410052	Enteritidis	11	2011	2004-2013	2008-2011	Asia	China	Eastern China	Shandong	NA	Animal	Chicken	NA	NA	NA
1100	SAMN49410053	Enteritidis	11	2011	2004-2013	2008-2011	Asia	China	Eastern China	Shandong	NA	Animal	Chicken	NA	NA	NA
1101	SAMN49410054	Enteritidis	11	2011	2004-2013	2008-2011	Asia	China	Eastern China	Shandong	NA	Animal	Chicken	NA	NA	NA
1102	SAMN49410055	Enteritidis	11	2011	2004-2013	2008-2011	Asia	China	Eastern China	Shandong	NA	Animal	Chicken	NA	NA	NA
1103	SAMN49410056	Enteritidis	11	2011	2004-2013	2008-2011	Asia	China	Eastern China	Shandong	NA	Animal	Chicken	NA	NA	NA
1104	SAMN49410057	Enteritidis	11	2011	2004-2013	2008-2011	Asia	China	Eastern China	Shandong	NA	Animal	Chicken	NA	NA	NA
1105	SAMN49410058	Enteritidis	11	2011	2004-2013	2008-2011	Asia	China	Eastern China	Shandong	NA	Animal	Chicken	NA	NA	NA
1106	SAMN49410059	Enteritidis	11	2011	2004-2013	2008-2011	Asia	China	Eastern China	Shandong	NA	Animal	Chicken	NA	NA	NA
1107	SAMN49410060	Enteritidis	11	2011	2004-2013	2008-2011	Asia	China	Eastern China	Shandong	NA	Animal	Chicken	NA	NA	NA
1108	SAMN49410061	Enteritidis	11	2011	2004-2013	2008-2011	Asia	China	Eastern China	Shandong	NA	Animal	Chicken	NA	NA	NA
1109	SAMN49410062	Enteritidis	11	2011	2004-2013	2008-2011	Asia	China	Eastern China	Shandong	NA	Animal	Chicken	NA	NA	NA
1110	SAMN49410063	Enteritidis	11	2011	2004-2013	2008-2011	Asia	China	Eastern China	Shandong	NA	Animal	Chicken	NA	NA	NA
1111	SAMN49410064	Enteritidis	11	2011	2004-2013	2008-2011	Asia	China	Eastern China	Shandong	NA	Animal	Chicken	NA	NA	NA
1112	SAMN49410065	Enteritidis	11	2011	2004-2013	2008-2011	Asia	China	Eastern China	Shandong	NA	Animal	Chicken	NA	NA	NA
1113	SAMN49410066	Enteritidis	11	2011	2004-2013	2008-2011	Asia	China	Eastern China	Shandong	NA	Animal	Chicken	NA	NA	NA
1114	SAMN49410067	Enteritidis	11	2011	2004-2013	2008-2011	Asia	China	Eastern China	Shandong	NA	Animal	Chicken	NA	NA	NA
1115	SAMN49410068	Enteritidis	11	2011	2004-2013	2008-2011	Asia	China	Eastern China	Shandong	NA	Animal	Chicken	NA	NA	NA
1116	SAMN49410069	Enteritidis	11	2011	2004-2013	2008-2011	Asia	China	Eastern China	Shandong	NA	Animal	Chicken	NA	NA	NA
1117	SAMN49410070	Enteritidis	11	2011	2004-2013	2008-2011	Asia	China	Eastern China	Shandong	NA	Animal	Chicken	NA	NA	NA
1118	SAMN49410071	Enteritidis	11	2011	2004-2013	2008-2011	Asia	China	Eastern China	Shandong	NA	Animal	Chicken	NA	NA	NA
1119	SAMN49410072	Enteritidis	11	2011	2004-2013	2008-2011	Asia	China	Eastern China	Shandong	NA	Animal	Chicken	NA	NA	NA
1120	SAMN49410073	Enteritidis	11	2011	2004-2013	2008-2011	Asia	China	Eastern China	Shandong	NA	Animal	Chicken	NA	NA	NA
1121	SAMN49410074	Enteritidis	11	2011	2004-2013	2008-2011	Asia	China	Eastern China	Shandong	NA	Animal	Chicken	NA	NA	NA
1122	SAMN49410075	Enteritidis	11	2011	2004-2013	2008-2011	Asia	China	Eastern China	Shandong	NA	Animal	Chicken	NA	NA	NA
1123	SAMN49410076	Enteritidis	11	2011	2004-2013	2008-2011	Asia	China	Eastern China	Shandong	NA	Animal	Chicken	NA	NA	NA
1124	SAMN49410077	Enteritidis	11	2011	2004-2013	2008-2011	Asia	China	Eastern China	Shandong	NA	Animal	Chicken	NA	NA	NA
1125	SAMN49410078	Enteritidis	11	2011	2004-2013	2008-2011	Asia	China	Eastern China	Shandong	NA	Animal	Chicken	NA	NA	NA
1126	SAMN49410079	Enteritidis	11	2011	2004-2013	2008-2011	Asia	China	Eastern China	Shandong	NA	Animal	Chicken	NA	NA	NA
1127	SAMN49410080	Enteritidis	11	2011	2004-2013	2008-2011	Asia	China	Eastern China	Shandong	NA	Animal	Chicken	NA	NA	NA
1128	SAMN49410081	Enteritidis	11	2011	2004-2013	2008-2011	Asia	China	Eastern China	Shandong	NA	Animal	Chicken	NA	NA	NA
1129	SAMN49410082	Enteritidis	11	2011	2004-2013	2008-2011	Asia	China	Eastern China	Shandong	NA	Animal	Chicken	NA	NA	NA
1130	SAMN49410083	Enteritidis	11	2011	2004-2013	2008-2011	Asia	China	Eastern China	Shandong	NA	Animal	Chicken	NA	NA	NA
1131	SAMN49410084	Enteritidis	11	2011	2004-2013	2008-2011	Asia	China	Eastern China	Shandong	NA	Animal	Chicken	NA	NA	NA
1132	SAMN49410085	Enteritidis	11	2011	2004-2013	2008-2011	Asia	China	Eastern China	Shandong	NA	Animal	Chicken	NA	NA	NA
1133	SAMN49410086	Enteritidis	11	2011	2004-2013	2008-2011	Asia	China	Eastern China	Shandong	NA	Animal	Chicken	NA	NA	NA
1134	SAMN49410087	Enteritidis	11	2011	2004-2013	2008-2011	Asia	China	Eastern China	Shandong	NA	Animal	Chicken	NA	NA	NA
1135	SAMN49410088	Enteritidis	11	2011	2004-2013	2008-2011	Asia	China	Eastern China	Shandong	NA	Animal	Chicken	NA	NA	NA
1136	SAMN49410089	Enteritidis	11	2011	2004-2013	2008-2011	Asia	China	Eastern China	Shandong	NA	Animal	Chicken	NA	NA	NA
1137	SAMN49410090	Enteritidis	11	2011	2004-2013	2008-2011	Asia	China	Eastern China	Shandong	NA	Animal	Chicken	NA	NA	NA
1138	SAMN49410091	Enteritidis	11	2011	2004-2013	2008-2011	Asia	China	Eastern China	Shandong	NA	Animal	Chicken	NA	NA	NA
1139	SAMN49410092	Enteritidis	11	2011	2004-2013	2008-2011	Asia	China	Eastern China	Shandong	NA	Animal	Chicken	NA	NA	NA
1140	SAMN49410093	Enteritidis	11	2011	2004-2013	2008-2011	Asia	China	Eastern China	Shandong	NA	Animal	Chicken	NA	NA	NA
1141	SAMN49410094	Enteritidis	11	2011	2004-2013	2008-2011	Asia	China	Eastern China	Shandong	NA	Animal	Chicken	NA	NA	NA
1142	SAMN49410095	Enteritidis	11	2011	2004-2013	2008-2011	Asia	China	Eastern China	Shandong	NA	Animal	Chicken	NA	NA	NA
1143	SAMN49410096	Enteritidis	11	2011	2004-2013	2008-2011	Asia	China	Eastern China	Shandong	NA	Animal	Chicken	NA	NA	NA
1144	SAMN49410097	Enteritidis	11	2011	2004-2013	2008-2011	Asia	China	Eastern China	Shandong	NA	Animal	Chicken	NA	NA	NA
1145	SAMN49410098	Enteritidis	11	2011	2004-2013	2008-2011	Asia	China	Eastern China	Shandong	NA	Animal	Chicken	NA	NA	NA
1146	SAMN49410099	Enteritidis	11	2011	2004-2013	2008-2011	Asia	China	Eastern China	Shandong	NA	Animal	Chicken	NA	NA	NA
1147	SAMN49410100	Enteritidis	11	2011	2004-2013	2008-2011	Asia	China	Eastern China	Shandong	NA	Animal	Chicken	NA	NA	NA
1148	SAMN49410101	Enteritidis	11	2011	2004-2013	2008-2011	Asia	China	Eastern China	Shandong	NA	Animal	Chicken	NA	NA	NA
1149	SAMN49410102	Enteritidis	11	2011	2004-2013	2008-2011	Asia	China	Eastern China	Shandong	NA	Animal	Chicken	NA	NA	NA
1150	SAMN49410103	Enteritidis	11	2011	2004-2013	2008-2011	Asia	China	Eastern China	Shandong	NA	Animal	Chicken	NA	NA	NA
1151	SAMN49410104	Enteritidis	11	2011	2004-2013	2008-2011	Asia	China	Eastern China	Shandong	NA	Animal	Chicken	NA	NA	NA
1152	SAMN49410105	Enteritidis	11	2011	2004-2013	2008-2011	Asia	China	Eastern China	Shandong	NA	Animal	Chicken	NA	NA	NA
1153	SAMN49410106	Enteritidis	11	2011	2004-2013	2008-2011	Asia	China	Eastern China	Shandong	NA	Animal	Chicken	NA	NA	NA
1154	SAMN49410107	Enteritidis	11	2011	2004-2013	2008-2011	Asia	China	Eastern China	Shandong	NA	Animal	Chicken	NA	NA	NA
1155	SAMN49410108	Enteritidis	11	2011	2004-2013	2008-2011	Asia	China	Eastern China	Shandong	NA	Animal	Chicken	NA	NA	NA
1156	SAMN49410109	Enteritidis	11	2011	2004-2013	2008-2011	Asia	China	Eastern China	Shandong	NA	Animal	Chicken	NA	NA	NA
1157	SAMN49410110	Enteritidis	11	2011	2004-2013	2008-2011	Asia	China	Eastern China	Shandong	NA	Animal	Chicken	NA	NA	NA
1158	SAMN49410111	Enteritidis	11	2011	2004-2013	2008-2011	Asia	China	Eastern China	Shandong	NA	Animal	Chicken	NA	NA	NA
1159	SAMN49410112	Enteritidis	11	2011	2004-2013	2008-2011	Asia	China	Eastern China	Shandong	NA	Animal	Chicken	NA	NA	NA
1160	SAMN49410113	Enteritidis	11	2011	2004-2013	2008-2011	Asia	China	Eastern China	Shandong	NA	Animal	Chicken	NA	NA	NA
1161	SAMN49410114	Enteritidis	11	2011	2004-2013	2008-2011	Asia	China	Eastern China	Shandong	NA	Animal	Chicken	NA	NA	NA
1162	SAMN49410115	Enteritidis	11	2011	2004-2013	2008-2011	Asia	China	Eastern China	Shandong	NA	Animal	Chicken	NA	NA	NA
1163	SAMN49410116	Enteritidis	11	2011	2004-2013	2008-2011	Asia	China	Eastern China	Shandong	NA	Animal	Chicken	NA	NA	NA
1164	SAMN49410117	Enteritidis	11	2011	2004-2013	2008-2011	Asia	China	Eastern China	Shandong	NA	Animal	Chicken	NA	NA	NA
1165	SAMN49410118	Enteritidis	11	2011	2004-2013	2008-2011	Asia	China	Eastern China	Shandong	NA	Animal	Chicken	NA	NA	NA
1166	SAMN49410119	Enteritidis	11	2011	2004-2013	2008-2011	Asia	China	Eastern China	Shandong	NA	Animal	Chicken	NA	NA	NA
1167	SAMN49410120	Enteritidis	11	2011	2004-2013	2008-2011	Asia	China	Eastern China	Shandong	NA	Animal	Chicken	NA	NA	NA
1168	SAMN49410121	Enteritidis	11	2011	2004-2013	2008-2011	Asia	China	Eastern China	Shandong	NA	Animal	Chicken	NA	NA	NA
1169	SAMN49410122	Enteritidis	11	2011	2004-2013	2008-2011	Asia	China	Eastern China	Shandong	NA	Animal	Chicken	NA	NA	NA
1170	SAMN49410123	Enteritidis	11	2011	2004-2013	2008-2011	Asia	China	Eastern China	Shandong	NA	Animal	Chicken	NA	NA	NA
1171	SAMN49410124	Enteritidis	11	2011	2004-2013	2008-2011	Asia	China	Eastern China	Shandong	NA	Animal	Chicken	NA	NA	NA
1172	SAMN49410125	Enteritidis	11	2011	2004-2013	2008-2011	Asia	China	Eastern China	Shandong	NA	Animal	Chicken	NA	NA	NA
1173	SAMN49410126	Enteritidis	11	2011	2004-2013	2008-2011	Asia	China	Eastern China	Shandong	NA	Animal	Chicken	NA	NA	NA
1174	SAMN49410127	Enteritidis	11	2011	2004-2013	2008-2011	Asia	China	Eastern China	Shandong	NA	Animal	Chicken	NA	NA	NA
1175	SAMN49410128	Enteritidis	11	2011	2004-2013	2008-2011	Asia	China	Eastern China	Shandong	NA	Animal	Chicken	NA	NA	NA
1176	SAMN49410129	Enteritidis	11	2011	2004-2013	2008-2011	Asia	China	Eastern China	Shandong	NA	Animal	Chicken	NA	NA	NA
1177	SAMN49410130	Enteritidis	11	2011	2004-2013	2008-2011	Asia	China	Eastern China	Shandong	NA	Animal	Chicken	NA	NA	NA
1178	SAMN49410131	Enteritidis	11	2011	2004-2013	2008-2011	Asia	China	Eastern China	Shandong	NA	Animal	Chicken	NA	NA	NA
1179	SAMN49410132	Enteritidis	11	2011	2004-2013	2008-2011	Asia	China	Eastern China	Shandong	NA	Animal	Chicken	NA	NA	NA
1180	SAMN49410133	Enteritidis	11	2011	2004-2013	2008-2011	Asia	China	Eastern China	Shandong	NA	Animal	Chicken	NA	NA	NA
1181	SAMN49410134	Enteritidis	11	2011	2004-2013	2008-2011	Asia	China	Eastern China	Shandong	NA	Animal	Chicken	NA	NA	NA
1182	SAMN49410135	Enteritidis	11	2011	2004-2013	2008-2011	Asia	China	Eastern China	Shandong	NA	Animal	Chicken	NA	NA	NA
1183	SAMN49410136	Enteritidis	11	2011	2004-2013	2008-2011	Asia	China	Eastern China	Shandong	NA	Animal	Chicken	NA	NA	NA
1184	SAMN49410137	Enteritidis	11	2011	2004-2013	2008-2011	Asia	China	Eastern China	Shandong	NA	Animal	Chicken	NA	NA	NA
1185	SAMN49410138	Enteritidis	11	2011	2004-2013	2008-2011	Asia	China	Eastern China	Shandong	NA	Animal	Chicken	NA	NA	NA
1186	SAMN49410139	Enteritidis	11	2011	2004-2013	2008-2011	Asia	China	Eastern China	Shandong	NA	Animal	Chicken	NA	NA	NA
1187	SAMN49410140	Enteritidis	11	2011	2004-2013	2008-2011	Asia	China	Eastern China	Shandong	NA	Animal	Chicken	NA	NA	NA
1188	SAMN49410141	Enteritidis	11	2011	2004-2013	2008-2011	Asia	China	Eastern China	Shandong	NA	Animal	Chicken	NA	NA	NA
1189	SAMN49410142	Enteritidis	11	2011	2004-2013	2008-2011	Asia	China	Eastern China	Shandong	NA	Animal	Chicken	NA	NA	NA
1190	SAMN49410143	Enteritidis	11	2011	2004-2013	2008-2011	Asia	China	Eastern China	Shandong	NA	Animal	Chicken	NA	NA	NA
1191	SAMN49410144	Enteritidis	11	2011	2004-2013	2008-2011	Asia	China	Eastern China	Shandong	NA	Animal	Chicken	NA	NA	NA
1192	SAMN49410145	Enteritidis	11	2011	2004-2013	2008-2011	Asia	China	Eastern China	Shandong	NA	Animal	Chicken	NA	NA	NA
1193	SAMN49410146	Enteritidis	11	2011	2004-2013	2008-2011	Asia	China	Eastern China	Shandong	NA	Animal	Chicken	NA	NA	NA
1194	SAMN49410147	Enteritidis	11	2011	2004-2013	2008-2011	Asia	China	Eastern China	Shandong	NA	Animal	Chicken	NA	NA	NA
1195	SAMN49410148	Enteritidis	11	2011	2004-2013	2008-2011	Asia	China	Eastern China	Shandong	NA	Animal	Chicken	NA	NA	NA
1196	SAMN49410149	Enteritidis	11	2011	2004-2013	2008-2011	Asia	China	Eastern China	Shandong	NA	Animal	Chicken	NA	NA	NA
1197	SAMN49410150	Enteritidis	11	2011	2004-2013	2008-2011	Asia	China	Eastern China	Shandong	NA	Animal	Chicken	NA	NA	NA
1198	SAMN49410151	Enteritidis	11	2011	2004-2013	2008-2011	Asia	China	Eastern China	Shandong	NA	Animal	Chicken	NA	NA	NA
1199	SAMN49410152	Enteritidis	11	2011	2004-2013	2008-2011	Asia	China	Eastern China	Shandong	NA	Animal	Chicken	NA	NA	NA
1200	SAMN49410153	Enteritidis	11	2011	2004-2013	2008-2011	Asia	China	Eastern China	Shandong	NA	Animal	Chicken	NA	NA	NA
1201	SAMN49410154	Enteritidis	11	2011	2004-2013	2008-2011	Asia	China	Eastern China	Shandong	NA	Animal	Chicken	NA	NA	NA
1202	SAMN49410155	Enteritidis	11	2011	2004-2013	2008-2011	Asia	China	Eastern China	Shandong	NA	Animal	Chicken	NA	NA	NA
1203	SAMN49410156	Enteritidis	11	2011	2004-2013	2008-2011	Asia	China	Eastern China	Shandong	NA	Animal	Chicken	NA	NA	NA
1204	SAMN49410157	Enteritidis	11	2011	2004-2013	2008-2011	Asia	China	Eastern China	Shandong	NA	Animal	Chicken	NA	NA	NA
1205	SAMN49410158	Enteritidis	11	2011	2004-2013	2008-2011	Asia	China	Eastern China	Shandong	NA	Animal	Chicken	NA	NA	NA
1206	SAMN49410159	Enteritidis	11	2011	2004-2013	2008-2011	Asia	China	Eastern China	Shandong	NA	Animal	Chicken	NA	NA	NA
1207	SAMN49410160	Enteritidis	11	2011	2004-2013	2008-2011	Asia	China	Eastern China	Shandong	NA	Animal	Chicken	NA	NA	NA
1208	SAMN49410161	Enteritidis	11	2011	2004-2013	2008-2011	Asia	China	Eastern China	Shandong	NA	Animal	Chicken	NA	NA	NA
1209	SAMN49410162	Enteritidis	11	2011	2004-2013	2008-2011	Asia	China	Eastern China	Shandong	NA	Animal	Chicken	NA	NA	NA
1210	SAMN49410163	Enteritidis	11	2011	2004-2013	2008-2011	Asia	China	Eastern China	Shandong	NA	Animal	Chicken	NA	NA	NA
1211	SAMN49410164	Enteritidis	11	2011	2004-2013	2008-2011	Asia	China	Eastern China	Shandong	NA	Animal	Chicken	NA	NA	NA
1212	SAMN49410165	Enteritidis	11	2011	2004-2013	2008-2011	Asia	China	Eastern China	Shandong	NA	Animal	Chicken	NA	NA	NA
1213	SAMN49410166	Enteritidis	11	2011	2004-2013	2008-2011	Asia	China	Eastern China	Shandong	NA	Animal	Chicken	NA	NA	NA
1214	SAMN49410167	Enteritidis	11	2011	2004-2013	2008-2011	Asia	China	Eastern China	Shandong	NA	Animal	Chicken	NA	NA	NA
1215	SAMN49410168	Enteritidis	11	2011	2004-2013	2008-2011	Asia	China	Eastern China	Shandong	NA	Animal	Chicken	NA	NA	NA
1216	SAMN49410169	Enteritidis	11	2011	2004-2013	2008-2011	Asia	China	Eastern China	Shandong	NA	Animal	Chicken	NA	NA	NA
1217	SAMN49410170	Enteritidis	11	2011	2004-2013	2008-2011	Asia	China	Eastern China	Shandong	NA	Animal	Chicken	NA	NA	NA
1218	SAMN49410171	Enteritidis	11	2011	2004-2013	2008-2011	Asia	China	Eastern China	Shandong	NA	Animal	Chicken	NA	NA	NA
1219	SAMN49410172	Enteritidis	11	2011	2004-2013	2008-2011	Asia	China	Eastern China	Shandong	NA	Animal	Chicken	NA	NA	NA
1220	SAMN49410173	Enteritidis	11	2011	2004-2013	2008-2011	Asia	China	Eastern China	Shandong	NA	Animal	Chicken	NA	NA	NA
1221	SAMN49410174	Enteritidis	11	2011	2004-2013	2008-2011	Asia	China	Eastern China	Shandong	NA	Animal	Chicken	NA	NA	NA
1222	SAMN49410175	Enteritidis	11	2011	2004-2013	2008-2011	Asia	China	Eastern China	Shandong	NA	Animal	Chicken	NA	NA	NA
1223	SAMN49410176	Enteritidis	11	2011	2004-2013	2008-2011	Asia	China	Eastern China	Shandong	NA	Animal	Chicken	NA	NA	NA
1224	SAMN49410177	Enteritidis	11	2011	2004-2013	2008-2011	Asia	China	Eastern China	Shandong	NA	Animal	Chicken	NA	NA	NA
1225	SAMN49410178	Enteritidis	11	2011	2004-2013	2008-2011	Asia	China	Eastern China	Shandong	NA	Animal	Chicken	NA	NA	NA
1226	SAMN49410179	Enteritidis	11	2011	2004-2013	2008-2011	Asia	China	Eastern China	Shandong	NA	Animal	Chicken	NA	NA	NA
1227	SAMN49410180	Enteritidis	11	2011	2004-2013	2008-2011	Asia	China	Eastern China	Shandong	NA	Animal	Chicken	NA	NA	NA
1228	SAMN49410181	Enteritidis	11	2011	2004-2013	2008-2011	Asia	China	Eastern China	Shandong	NA	Animal	Chicken	NA	NA	NA
1229	SAMN49410182	Enteritidis	11	2011	2004-2013	2008-2011	Asia	China	Eastern China	Shandong	NA	Animal	Chicken	NA	NA	NA
1230	SAMN49410183	Enteritidis	11	2011	2004-2013	2008-2011	Asia	China	Eastern China	Shandong	NA	Animal	Chicken	NA	NA	NA
1231	SAMN49410184	Enteritidis	11	2011	2004-2013	2008-2011	Asia	China	Eastern China	Shandong	NA	Animal	Chicken	NA	NA	NA
1232	SAMN49410185	Enteritidis	11	2011	2004-2013	2008-2011	Asia	China	Eastern China	Shandong	NA	Animal	Chicken	NA	NA	NA
1233	SAMN49410186	Enteritidis	11	2011	2004-2013	2008-2011	Asia	China	Eastern China	Shandong	NA	Animal	Chicken	NA	NA	NA
1234	SAMN49410187	Enteritidis	11	2011	2004-2013	2008-2011	Asia	China	Eastern China	Shandong	NA	Animal	Chicken	NA	NA	NA
1235	SAMN49410188	Enteritidis	11	2011	2004-2013	2008-2011	Asia	China	Eastern China	Shandong	NA	Animal	Chicken	NA	NA	NA
1236	SAMN49410189	Enteritidis	11	2011	2004-2013	2008-2011	Asia	China	Eastern China	Shandong	NA	Animal	Chicken	NA	NA	NA
1237	SAMN49410190	Enteritidis	11	2011	2004-2013	2008-2011	Asia	China	Eastern China	Shandong	NA	Animal	Chicken	NA	NA	NA
1238	SAMN49410191	Enteritidis	11	2011	2004-2013	2008-2011	Asia	China	Eastern China	Shandong	NA	Animal	Chicken	NA	NA	NA
1239	SAMN49410192	Enteritidis	11	2011	2004-2013	2008-2011	Asia	China	Eastern China	Shandong	NA	Animal	Chicken	NA	NA	NA
1240	SAMN49410193	Enteritidis	11	2011	2004-2013	2008-2011	Asia	China	Eastern China	Shandong	NA	Animal	Chicken	NA	NA	NA
1241	SAMN49410194	Enteritidis	11	2011	2004-2013	2008-2011	Asia	China	Eastern China	Shandong	NA	Animal	Chicken	NA	NA	NA
1242	SAMN49410195	Enteritidis	11	2011	2004-2013	2008-2011	Asia	China	Eastern China	Shandong	NA	Animal	Chicken	NA	NA	NA
1243	SAMN49410196	Enteritidis	11	2011	2004-2013	2008-2011	Asia	China	Eastern China	Shandong	NA	Animal	Chicken	NA	NA	NA
1244	SAMN49410197	Enteritidis	11	2011	2004-2013	2008-2011	Asia	China	Eastern China	Shandong	NA	Animal	Chicken	NA	NA	NA
1245	SAMN49410198	Enteritidis	11	2011	2004-2013	2008-2011	Asia	China	Eastern China	Shandong	NA	Animal	Chicken	NA	NA	NA
1246	SAMN49410199	Enteritidis	11	2011	2004-2013	2008-2011	Asia	China	Eastern China	Shandong	NA	Animal	Chicken	NA	NA	NA
1247	SAMN49410200	Enteritidis	11	2011	2004-2013	2008-2011	Asia	China	Eastern China	Shandong	NA	Animal	Chicken	NA	NA	NA
1248	SAMN49410201	Enteritidis	11	2011	2004-2013	2008-2011	Asia	China	Eastern China	Shandong	NA	Animal	Chicken	NA	NA	NA
1249	SAMN49410202	Enteritidis	11	2011	2004-2013	2008-2011	Asia	China	Eastern China	Shandong	NA	Animal	Chicken	NA	NA	NA
1250	SAMN49410203	Enteritidis	11	2011	2004-2013	2008-2011	Asia	China	Eastern China	Shandong	NA	Animal	Chicken	NA	NA	NA
1251	SAMN49410204	Enteritidis	11	2011	2004-2013	2008-2011	Asia	China	Eastern China	Shandong	NA	Animal	Chicken	NA	NA	NA
1252	SAMN49410205	Enteritidis	11	2011	2004-2013	2008-2011	Asia	China	Eastern China	Shandong	NA	Animal	Chicken	NA	NA	NA
1253	SAMN49410206	Enteritidis	11	2011	2004-2013	2008-2011	Asia	China	Eastern China	Shandong	NA	Animal	Chicken	NA	NA	NA
1254	SAMN49410207	Enteritidis	11	2011	2004-2013	2008-2011	Asia	China	Eastern China	Shandong	NA	Animal	Chicken	NA	NA	NA
1255	SAMN49410208	Enteritidis	11	2011	2004-2013	2008-2011	Asia	China	Eastern China	Shandong	NA	Animal	Chicken	NA	NA	NA
1256	SAMN49410209	Enteritidis	11	2011	2004-2013	2008-2011	Asia	China	Eastern China	Shandong	NA	Animal	Chicken	NA	NA	NA
1257	SAMN49410210	Enteritidis	11	2011	2004-2013	2008-2011	Asia	China	Eastern China	Shandong	NA	Animal	Chicken	NA	NA	NA
1258	SAMN49410211	Enteritidis	11	2011	2004-2013	2008-2011	Asia	China	Eastern China	Shandong	NA	Animal	Chicken	NA	NA	NA
1259	SAMN49410212	Enteritidis	11	2011	2004-2013	2008-2011	Asia	China	Eastern China	Shandong	NA	Animal	Chicken	NA	NA	NA
1260	SAMN49410213	Enteritidis	11	2011	2004-2013	2008-2011	Asia	China	Eastern China	Shandong	NA	Animal	Chicken	NA	NA	NA
1261	SAMN49410214	Enteritidis	11	2011	2004-2013	2008-2011	Asia	China	Eastern China	Shandong	NA	Animal	Chicken	NA	NA	NA
1262	SAMN49410215	Enteritidis	11	2011	2004-2013	2008-2011	Asia	China	Eastern China	Shandong	NA	Animal	Chicken	NA	NA	NA
1263	SAMN49410216	Enteritidis	11	2011	2004-2013	2008-2011	Asia	China	Eastern China	Shandong	NA	Animal	Chicken	NA	NA	NA
1264	SAMN49410217	Enteritidis	11	2011	2004-2013	2008-2011	Asia	China	Eastern China	Shandong	NA	Animal	Chicken	NA	NA	NA
1265	SAMN49410218	Enteritidis	11	2011	2004-2013	2008-2011	Asia	China	Eastern China	Shandong	NA	Animal	Chicken	NA	NA	NA
1266	SAMN49410219	Enteritidis	11	2011	2004-2013	2008-2011	Asia	China	Eastern China	Shandong	NA	Animal	Chicken	NA	NA	NA
1267	SAMN49410220	Enteritidis	11	2011	2004-2013	2008-2011	Asia	China	Eastern China	Shandong	NA	Animal	Chicken	NA	NA	NA
1268	SAMN49410221	Enteritidis	11	2011	2004-2013	2008-2011	Asia	China	Eastern China	Shandong	NA	Animal	Chicken	NA	NA	NA
1269	SAMN49410222	Enteritidis	11	2011	2004-2013	2008-2011	Asia	China	Eastern China	Shandong	NA	Animal	Chicken	NA	NA	NA
1270	SAMN49410223	Enteritidis	11	2011	2004-2013	2008-2011	Asia	China	Eastern China	Shandong	NA	Animal	Chicken	NA	NA	NA
1271	SAMN49410224	Enteritidis	11	2011	2004-2013	2008-2011	Asia	China	Eastern China	Shandong	NA	Animal	Chicken	NA	NA	NA
1272	SAMN49410225	Enteritidis	11	2011	2004-2013	2008-2011	Asia	China	Eastern China	Shandong	NA	Animal	Chicken	NA	NA	NA
1273	SAMN49410226	Enteritidis	11	2011	2004-2013	2008-2011	Asia	China	Eastern China	Shandong	NA	Animal	Chicken	NA	NA	NA
1274	SAMN49410227	Enteritidis	11	2011	2004-2013	2008-2011	Asia	China	Eastern China	Shandong	NA	Animal	Chicken	NA	NA	NA
1275	SAMN49410228	Enteritidis	11	2011	2004-2013	2008-2011	Asia	China	Eastern China	Shandong	NA	Animal	Chicken	NA	NA	NA
1276	SAMN49410229	Enteritidis	11	2011	2004-2013	2008-2011	Asia	China	Eastern China	Shandong	NA	Animal	Chicken	NA	NA	NA
1277	SAMN49410230	Enteritidis	11	2011	2004-2013	2008-2011	Asia	China	Eastern China	Shandong	NA	Animal	Chicken	NA	NA	NA
1278	SAMN49410231	Enteritidis	11	2011	2004-2013	2008-2011	Asia	China	Eastern China	Shandong	NA	Animal	Chicken	NA	NA	NA
1279	SAMN49410232	Enteritidis	11	2011	2004-2013	2008-2011	Asia	China	Eastern China	Shandong	NA	Animal	Chicken	NA	NA	NA
1280	SAMN41678671	Enteritidis	11	2019	2014-2023	2016-2019	Asia	China	Eastern China	Zhejiang	NA	Human	Blood	M	0	<1 yr
1281	SAMN41678673	Enteritidis	11	2019	2014-2023	2016-2019	Asia	China	Eastern China	Zhejiang	NA	Human	Blood	F	62	55–64 yr
1282	SAMN41678675	Enteritidis	11	2019	2014-2023	2016-2019	Asia	China	Eastern China	Zhejiang	NA	Human	Pus	F	22	18–54 yr
1283	SAMN41678677	Enteritidis	11	2021	2014-2023	2020-2023	Asia	China	Eastern China	Zhejiang	NA	Human	Pus	M	44	18–54 yr
1284	SAMN49410233	Enteritidis	11	NA	NA	NA	NA	NA	NA	NA	NA	NA	NA	NA	NA	NA
1285	ERS217204	Enteritidis	11	2007	2004-2013	2004-2007	Europe	Spain	NA	NA	NA	Human	Feces	NA	NA	NA
1286	ERS248543	Enteritidis	11	2007	2004-2013	2004-2007	NA	NA	NA	NA	NA	Human	Feces	NA	NA	NA
1287	ERS217197	Enteritidis	11	2007	2004-2013	2004-2007	NA	NA	NA	NA	NA	Human	Feces	NA	NA	NA
1288	ERS217199	Enteritidis	11	2007	2004-2013	2004-2007	NA	NA	NA	NA	NA	Human	Feces	NA	NA	NA
1289	ERS217201	Enteritidis	11	2007	2004-2013	2004-2007	NA	NA	NA	NA	NA	Human	Feces	NA	NA	NA
1290	SAMN41678687	Enteritidis	11	2020	2014-2023	2020-2023	Asia	China	Eastern China	Zhejiang	NA	Human	Blood	M	NA	NA
1291	SAMN09899624	Enteritidis	11	2016	2014-2023	2016-2019	Asia	China	Eastern China	Taiwan	NA	Human	Blood	NA	NA	NA
1292	SAMN09899625	Enteritidis	11	2017	2014-2023	2016-2019	Asia	China	Eastern China	Taiwan	NA	Human	Bile	NA	NA	NA
1293	SAMN09899626	Enteritidis	11	2017	2014-2023	2016-2019	Asia	China	Eastern China	Taiwan	NA	Human	Urine	NA	NA	NA
1294	SAMN09899631	Enteritidis	11	2017	2014-2023	2016-2019	Asia	China	Eastern China	Taiwan	NA	Human	Blood	NA	NA	NA
1295	ERS217216	Enteritidis	11	2005	2004-2013	2004-2007	Europe	United Kingdom	NA	NA	NA	Environment	Egg farm	NA	NA	NA
1296	ERS217214	Enteritidis	11	2005	2004-2013	2004-2007	Europe	United Kingdom	NA	NA	NA	Environment	Egg farm	NA	NA	NA
1297	ERS217218	Enteritidis	11	2005	2004-2013	2004-2007	Europe	United Kingdom	NA	NA	NA	Environment	Egg farm	NA	NA	NA
1298	ERS217222	Enteritidis	11	2005	2004-2013	2004-2007	Europe	United Kingdom	NA	NA	NA	Environment	Egg farm	NA	NA	NA
1299	ERS217225	Enteritidis	11	2005	2004-2013	2004-2007	Europe	United Kingdom	NA	NA	NA	Environment	Egg farm	NA	NA	NA
1300	ERS217233	Enteritidis	11	2005	2004-2013	2004-2007	Europe	United Kingdom	NA	NA	NA	Environment	Egg farm	NA	NA	NA
1301	SAMEA1705941	Enteritidis	11	NA	NA	NA	Europe	United Kingdom	NA	NA	NA	NA	NA	NA	NA	NA
1302	SAMN41678688	Enteritidis	11	2013	2004-2013	2012-2015	Asia	China	Eastern China	Zhejiang	NA	Human	Blood	F	64	55–64 yr
1303	SAMEA1966784	Enteritidis	11	2006	2004-2013	2004-2007	Europe	United Kingdom	NA	NA	NA	Human	Feces	NA	NA	NA
1304	SAMN41678689	Enteritidis	11	2014	2014-2023	2012-2015	Asia	China	Eastern China	Zhejiang	NA	Human	Blood	M	76	≥75 yr
1305	SAMN41678690	Enteritidis	11	2014	2014-2023	2012-2015	Asia	China	Eastern China	Zhejiang	NA	Human	Blood	M	54	18–54 yr
1306	SAMN41678691	Enteritidis	11	2015	2014-2023	2012-2015	Asia	China	Eastern China	Zhejiang	NA	Human	Blood	M	84	≥75 yr
1307	SAMN41678694	Enteritidis	11	2015	2014-2023	2012-2015	Asia	China	Eastern China	Zhejiang	NA	Human	Blood	M	27	18–54 yr
1308	SAMN41678695	Enteritidis	11	2015	2014-2023	2012-2015	Asia	China	Eastern China	Zhejiang	NA	Human	Blood	M	68	65–74 yr
1309	SAMN41678696	Enteritidis	11	2015	2014-2023	2012-2015	Asia	China	Eastern China	Zhejiang	NA	Human	Blood	F	48	18–54 yr
1310	SAMN41678697	Enteritidis	11	2015	2014-2023	2012-2015	Asia	China	Eastern China	Zhejiang	NA	Human	Blood	F	48	18–54 yr
1311	SAMN41678698	Enteritidis	11	2015	2014-2023	2012-2015	Asia	China	Eastern China	Zhejiang	NA	Human	Blood	F	66	65–74 yr
1312	SAMN41678699	Enteritidis	11	2016	2014-2023	2016-2019	Asia	China	Eastern China	Zhejiang	NA	Human	Blood	F	43	18–54 yr
1313	SAMN41678700	Enteritidis	11	2016	2014-2023	2016-2019	Asia	China	Eastern China	Zhejiang	NA	Human	Blood	M	49	18–54 yr
1314	SAMN41678702	Enteritidis	11	2016	2014-2023	2016-2019	Asia	China	Eastern China	Zhejiang	NA	Human	Blood	F	49	18–54 yr
1315	SAMN41678704	Enteritidis	11	2017	2014-2023	2016-2019	Asia	China	Eastern China	Zhejiang	NA	Human	Blood	M	60	55–64 yr
1316	SAMN41678705	Enteritidis	11	2017	2014-2023	2016-2019	Asia	China	Eastern China	Zhejiang	NA	Human	Blood	M	51	18–54 yr
1317	SAMEA2054252	Enteritidis	11	2006	2004-2013	2004-2007	Europe	United Kingdom	NA	NA	NA	Human	Feces	NA	NA	NA
1318	SAMN41678706	Enteritidis	11	2014	2014-2023	2012-2015	Asia	China	Central China	Anhui	NA	Human	Blood	NA	NA	NA
1319	SAMN41678707	Enteritidis	11	2014	2014-2023	2012-2015	Asia	China	Eastern China	Shandong	NA	Human	Blood	M	2	1–17 yr
1320	SAMN41678712	Enteritidis	11	2014	2014-2023	2012-2015	Asia	China	Central China	Henan	NA	Human	Blood	F	49	18–54 yr
1321	SAMN41679185	Enteritidis	11	2014	2014-2023	2012-2015	Asia	China	Eastern China	Shandong	NA	Human	Blood	NA	NA	NA
1322	SAMN41678713	Enteritidis	11	2014	2014-2023	2012-2015	Asia	China	Eastern China	Shandong	NA	Human	Blood	NA	NA	NA
1323	SAMN41678714	Enteritidis	11	2014	2014-2023	2012-2015	Asia	China	Eastern China	Shandong	NA	Human	Blood	NA	NA	NA
1324	SAMN41678715	Enteritidis	11	2014	2014-2023	2012-2015	Asia	China	Eastern China	Shandong	NA	Human	Blood	NA	NA	NA
1325	SAMN41678716	Enteritidis	11	2014	2014-2023	2012-2015	Asia	China	Eastern China	Shandong	NA	Human	Blood	NA	NA	NA
1326	SAMN41678718	Enteritidis	11	2014	2014-2023	2012-2015	Asia	China	Central China	Anhui	NA	Human	Blood	F	47	18–54 yr
1327	SAMN41678719	Enteritidis	11	2014	2014-2023	2012-2015	Asia	China	Northwest China	Ningxia	NA	Human	Blood	M	0	<1 yr
1328	SAMN41678722	Enteritidis	11	2015	2014-2023	2012-2015	Asia	China	Northwest China	Ningxia	NA	Human	Blood	F	59	55–64 yr
1329	SAMN41679186	Enteritidis	11	2015	2014-2023	2012-2015	Asia	China	Northwest China	Ningxia	NA	Human	Blood	F	16	1–17 yr
1330	SAMN41678723	Enteritidis	11	2015	2014-2023	2012-2015	Asia	China	Eastern China	Shandong	NA	Human	Blood	M	2	1–17 yr
1331	SAMN41678731	Enteritidis	11	2015	2014-2023	2012-2015	Asia	China	Central China	Anhui	NA	Human	Blood	NA	NA	NA
1332	SAMN41679188	Enteritidis	11	2015	2014-2023	2012-2015	Asia	China	Central China	Anhui	NA	Human	Blood	NA	NA	NA
1333	SAMN41678732	Enteritidis	11	2015	2014-2023	2012-2015	Asia	China	Central China	Anhui	NA	Human	Blood	NA	NA	NA
1334	SAMN41678733	Enteritidis	11	2015	2014-2023	2012-2015	Asia	China	Northwest China	Xinjiang	NA	Human	Blood	F	47	18–54 yr
1335	SAMN41678734	Enteritidis	11	2015	2014-2023	2012-2015	Asia	China	Eastern China	Zhejiang	NA	Human	Blood	F	72	65–74 yr
1336	SAMN41678735	Enteritidis	11	2015	2014-2023	2012-2015	Asia	China	Eastern China	Zhejiang	NA	Human	Blood	M	33	18–54 yr
1337	SAMN41678736	Enteritidis	11	2015	2014-2023	2012-2015	Asia	China	Eastern China	Zhejiang	NA	Human	Blood	F	67	65–74 yr
1338	SAMN41678737	Enteritidis	11	2016	2014-2023	2016-2019	Asia	China	Eastern China	Jiangsu	NA	Human	Blood	NA	NA	NA
1339	SAMN41678738	Enteritidis	11	2016	2014-2023	2016-2019	Asia	China	Eastern China	Jiangsu	NA	Human	Blood	NA	NA	NA
1340	SAMN41678739	Enteritidis	11	2016	2014-2023	2016-2019	Asia	China	Central China	Anhui	NA	Human	Blood	F	51	18–54 yr
1341	SAMN41678740	Enteritidis	11	2016	2014-2023	2016-2019	Asia	China	Central China	Henan	NA	Human	Blood	NA	NA	NA
1342	SAMN41678741	Enteritidis	11	2016	2014-2023	2016-2019	Asia	China	Eastern China	Shandong	NA	Human	Blood	M	1	1–17 yr
1343	SAMN41678742	Enteritidis	11	2016	2014-2023	2016-2019	Asia	China	Eastern China	Shandong	NA	Human	Blood	M	0	<1 yr
1344	SAMN41678743	Enteritidis	11	2016	2014-2023	2016-2019	Asia	China	Northwest China	Xinjiang	NA	Human	Blood	F	0	<1 yr
1345	SAMN41678744	Enteritidis	11	2016	2014-2023	2016-2019	Asia	China	Central China	Jiangxi	NA	Human	Blood	M	29	18–54 yr
1346	SAMN41678745	Enteritidis	11	2016	2014-2023	2016-2019	Asia	China	Central China	Jiangxi	NA	Human	Blood	M	4	1–17 yr
1347	SAMN41678746	Enteritidis	11	2016	2014-2023	2016-2019	Asia	China	Northwest China	Ningxia	NA	Human	Blood	NA	NA	NA
1348	SAMN41678747	Enteritidis	11	2016	2014-2023	2016-2019	Asia	China	Northwest China	Ningxia	NA	Human	Blood	M	4	1–17 yr
1349	SAMN41678748	Enteritidis	11	2016	2014-2023	2016-2019	Asia	China	Central China	Anhui	NA	Human	Blood	M	45	18–54 yr
1350	SAMN41678749	Enteritidis	11	2016	2014-2023	2016-2019	Asia	China	Central China	Anhui	NA	Human	Blood	F	66	65–74 yr
1351	SAMN41678751	Enteritidis	11	2016	2014-2023	2016-2019	Asia	China	Northwest China	Ningxia	NA	Human	Blood	F	69	65–74 yr
1352	SAMN41678752	Enteritidis	11	2016	2014-2023	2016-2019	Asia	China	Northwest China	Ningxia	NA	Human	Blood	F	69	65–74 yr
1353	SAMN41678753	Enteritidis	11	2016	2014-2023	2016-2019	Asia	China	Northwest China	Ningxia	NA	Human	Blood	M	0	<1 yr
1354	SAMN41678754	Enteritidis	11	2016	2014-2023	2016-2019	Asia	China	Eastern China	Jiangsu	NA	Human	Blood	M	69	65–74 yr
1355	SAMN41678755	Enteritidis	11	2016	2014-2023	2016-2019	Asia	China	Eastern China	Shandong	NA	Human	Blood	NA	NA	NA
1356	SAMN41678756	Enteritidis	11	2016	2014-2023	2016-2019	Asia	China	Central China	Hubei	NA	Human	Blood	M	7	1–17 yr
1357	SAMN41679189	Enteritidis	11	2016	2014-2023	2016-2019	Asia	China	Central China	Anhui	NA	Human	Blood	M	45	18–54 yr
1358	SAMN41678759	Enteritidis	11	2016	2014-2023	2016-2019	Asia	China	Eastern China	Jiangsu	NA	Human	Blood	M	68	65–74 yr
1359	SAMN41678760	Enteritidis	11	2016	2014-2023	2016-2019	Asia	China	Central China	Hubei	NA	Human	Blood	M	59	55–64 yr
1360	SAMN41678762	Enteritidis	11	2016	2014-2023	2016-2019	Asia	China	Central China	Henan	NA	Human	Blood	F	63	55–64 yr
1361	SAMN41678763	Enteritidis	11	2016	2014-2023	2016-2019	Asia	China	Eastern China	Fujian	NA	Human	Blood	NA	NA	NA
1362	SAMN41678768	Enteritidis	11	2016	2014-2023	2016-2019	Asia	China	Central China	Anhui	NA	Human	Blood	M	7	1–17 yr
1363	SAMN41678769	Enteritidis	11	2016	2014-2023	2016-2019	Asia	China	Central China	Jiangxi	NA	Human	Blood	M	0	<1 yr
1364	SAMN41678771	Enteritidis	11	2016	2014-2023	2016-2019	Asia	China	Northwest China	Ningxia	NA	Human	Blood	F	2	1–17 yr
1365	SAMN41678772	Enteritidis	11	2016	2014-2023	2016-2019	Asia	China	Eastern China	Shandong	NA	Human	Blood	M	1	1–17 yr
1366	SAMN41678773	Enteritidis	11	2016	2014-2023	2016-2019	Asia	China	Central China	Hubei	NA	Human	Blood	M	35	18–54 yr
1367	SAMN41678774	Enteritidis	11	2017	2014-2023	2016-2019	Asia	China	Central China	Anhui	NA	Human	Blood	NA	NA	NA
1368	SAMN41678775	Enteritidis	11	2017	2014-2023	2016-2019	Asia	China	Central China	Anhui	NA	Human	Blood	NA	NA	NA
1369	SAMN41678776	Enteritidis	11	2017	2014-2023	2016-2019	Asia	China	Central China	Anhui	NA	Human	Blood	NA	NA	NA
1370	SAMN41678777	Enteritidis	11	2017	2014-2023	2016-2019	Asia	China	Central China	Anhui	NA	Human	Blood	M	64	55–64 yr
1371	SAMN41678778	Enteritidis	11	2017	2014-2023	2016-2019	Asia	China	Eastern China	Jiangsu	NA	Human	Blood	M	67	65–74 yr
1372	SAMN41678779	Enteritidis	11	2017	2014-2023	2016-2019	Asia	China	Eastern China	Zhejiang	NA	Human	Blood	M	4	1–17 yr
1373	SAMN41678780	Enteritidis	11	2017	2014-2023	2016-2019	Asia	China	Eastern China	Zhejiang	NA	Human	Blood	M	63	55–64 yr
1374	SAMN41678781	Enteritidis	11	2017	2014-2023	2016-2019	Asia	China	Central China	Anhui	NA	Human	Blood	NA	NA	NA
1375	SAMN41678782	Enteritidis	11	2017	2014-2023	2016-2019	Asia	China	Eastern China	Jiangsu	NA	Human	Blood	M	67	65–74 yr
1376	SAMN41678783	Enteritidis	11	2017	2014-2023	2016-2019	Asia	China	Eastern China	Shandong	NA	Human	Blood	M	4	1–17 yr
1377	SAMN09899647	Enteritidis	11	2007	2004-2013	2004-2007	Asia	China	Eastern China	Taiwan	NA	Human	Blood	NA	NA	NA
1378	SAMN49410234	Enteritidis	11	NA	NA	NA	NA	NA	NA	NA	NA	NA	NA	NA	NA	NA
1379	SAMN08828224	Enteritidis	11	2015	2014-2023	2012-2015	Europe	United Kingdom	NA	NA	NA	Human	NA	NA	NA	NA
1380	SAMN08737113	Enteritidis	11	2014	2014-2023	2012-2015	South America	Brazil	NA	NA	NA	Food	Chicken wing	NA	NA	NA
1381	SAMN08874340	Enteritidis	11	2014	2014-2023	2012-2015	South America	Brazil	NA	NA	NA	Food	Chicken breast	NA	NA	NA
1382	SAMN08719783	Enteritidis	11	2016	2014-2023	2016-2019	North America	United States	NA	Washington	NA	Food	Chicken sausage	NA	NA	NA
1383	SAMN08851593	Enteritidis	11	2018	2014-2023	2016-2019	North America	United States	NA	Texas	NA	Human	Urine	NA	NA	NA
1384	SAMN06333742	Enteritidis	11	1998	≤ 2003	≤ 2003	South America	Brazil	NA	NA	NA	Human	NA	NA	NA	NA
1385	SAMN08978804	Enteritidis	11	2016	2014-2023	2016-2019	Asia	Iraq	NA	NA	NA	Animal	Chicken	NA	NA	NA
1386	SAMN08978799	Enteritidis	New1	2016	2014-2023	2016-2019	Asia	Iraq	NA	NA	NA	Animal	Chicken	NA	NA	NA
1387	SAL_PA4111AA	Enteritidis	4565	2018	2014-2023	2016-2019	Europe	Denmark	NA	NA	NA	Human	NA	NA	NA	NA
1388	SAMN09010963	Enteritidis	11	2018	2014-2023	2016-2019	North America	United States	NA	Ohio	NA	Food	Comminuted chicken	NA	NA	NA
1389	SAMEA4639486	Enteritidis	11	2013	2004-2013	2012-2015	Europe	Poland	NA	NA	NA	Human	Feces	NA	NA	NA
1390	SAMN33342653	Enteritidis	11	2023	2014-2023	2020-2023	North America	United States	NA	New Jersey	NA	Food	Comminuted chicken	NA	NA	NA
1391	SAMN33326168	Enteritidis	11	2020	2014-2023	2020-2023	North America	Mexico	NA	NA	NA	Animal	Chicken	NA	NA	NA
1392	SAMN33326124	Enteritidis	11	2019	2014-2023	2016-2019	North America	Mexico	NA	NA	NA	Animal	Chicken	NA	NA	NA
1393	SAMN33425218	Enteritidis	11	2023	2014-2023	2020-2023	North America	United States	NA	Georgia	NA	Animal	Chicken	NA	NA	NA
1394	SAMN33426639	Enteritidis	11	2021	2014-2023	2020-2023	Africa	Tunisia	NA	Tunis	NA	Animal	NA	NA	NA	NA
1395	SAL_RB1466AA	Enteritidis	11	2023	2014-2023	2020-2023	Asia	China	NA	NA	NA	Animal	NA	NA	NA	NA
1396	SAMN33555449	Enteritidis	11	2023	2014-2023	2020-2023	North America	United States	NA	Georgia	NA	Animal	Chicken	NA	NA	NA
1397	SAL_RB8198AA	Enteritidis	11	NA	NA	NA	Asia	China	Eastern China	Shandong	NA	Human	NA	NA	NA	NA
1398	SAMN03703926	Enteritidis	11	2015	2014-2023	2012-2015	North America	United States	NA	Minnesota	NA	Human	Feces	NA	Age: 10-19;	1–17 yr
1399	SAMN02344852	Enteritidis	11	2010	2004-2013	2008-2011	Asia	China	NA	NA	NA	Animal	NA	NA	NA	NA
1400	SAMN02844881	Enteritidis	11	2010	2004-2013	2008-2011	Asia	China	NA	NA	NA	Animal	NA	NA	NA	NA
1401	SAMN02698299	Enteritidis	11	2013	2004-2013	2012-2015	Asia	China	NA	NA	NA	Food	Foxtail millets (raw)	NA	NA	NA
1402	SAMN03010424	Enteritidis	11	2014	2014-2023	2012-2015	North America	United States	NA	New York	NA	Human	Feces	NA	NA	NA
1403	SAMN02698239	Enteritidis	11	2011	2004-2013	2008-2011	Asia	China	NA	NA	NA	Food	Frozen rabbits	NA	NA	NA
1404	SAMN02803727	Enteritidis	11	2012	2004-2013	2012-2015	Europe	United Kingdom	NA	NA	NA	Human	NA	NA	NA	NA
1405	SAMN02678735	Enteritidis	183	2008	2004-2013	2008-2011	Asia	China	NA	NA	NA	NA	NA	NA	NA	NA
1406	SAMN03649163	Enteritidis	11	2012	2004-2013	2012-2015	North America	United States	NA	New York	NA	Food	Product-eggs-raw-yolks	NA	NA	NA
1407	SAMN03479789	Enteritidis	11	2014	2014-2023	2012-2015	Europe	France	NA	England	NA	Human	NA	NA	NA	NA
1408	SAMN03479968	Enteritidis	11	2014	2014-2023	2012-2015	Europe	United Kingdom	NA	England	NA	Human	NA	NA	NA	NA
1409	SAMN03291562	Enteritidis	11	2006	2004-2013	2004-2007	North America	United States	NA	Maryland	NA	Food	chicken breast	NA	NA	NA
1410	SAMN03464583	Enteritidis	11	2012	2004-2013	2012-2015	North America	United States	NA	Indiana	NA	Food	Product-eggs-raw-yolks	NA	NA	NA
1411	SAMN02844511	Enteritidis	11	2007	2004-2013	2004-2007	Asia	China	NA	NA	NA	Food	frozen rabbits	NA	NA	NA
1412	SAMN03863779	Enteritidis	11	2015	2014-2023	2012-2015	North America	United States	NA	Minnesota	NA	Human	Feces	NA	NA	NA
1413	SAMN03165685	Enteritidis	11	2011	2004-2013	2008-2011	Europe	Belgium	NA	NA	NA	Human	NA	NA	NA	NA
1414	SAMN09279954	Enteritidis	11	2018	2014-2023	2016-2019	North America	United States	NA	Texas	NA	Human	Feces	NA	NA	NA
1415	SAMN34226852	Enteritidis	11	2021	2014-2023	2020-2023	Asia	China	Eastern China	Jiangsu	NA	NA	NA	NA	NA	NA
1416	SAMEA1572036	Enteritidis	11	2004	2004-2013	2004-2007	Africa	Kenya	NA	NA	NA	Human	Feces	NA	NA	NA
1417	SAMN03269347	Enteritidis	11	2006	2004-2013	2004-2007	North America	United States	NA	Georgia	NA	Food	chicken breast	NA	NA	NA
1418	SAMN03269346	Enteritidis	11	2006	2004-2013	2004-2007	North America	United States	NA	Georgia	NA	Food	chicken breast	NA	NA	NA
1419	SAMN03269345	Enteritidis	11	2006	2004-2013	2004-2007	North America	United States	NA	Connecticut	NA	Food	chicken breast	NA	NA	NA
1420	SAMN02918519	Enteritidis	11	2008	2004-2013	2008-2011	Asia	China	NA	NA	NA	Food	chicken breast	NA	NA	NA
1421	SAMN03464552	Enteritidis	11	2012	2004-2013	2012-2015	North America	United States	NA	New York	NA	Food	Product-eggs-raw-yolks	NA	NA	NA
1422	SAMN03649166	Enteritidis	11	2012	2004-2013	2012-2015	North America	United States	NA	Texas	NA	Food	Product-eggs-raw-yolks	NA	NA	NA
1423	SAMN03649158	Enteritidis	11	2012	2004-2013	2012-2015	North America	United States	NA	New Jersey	NA	Food	Product-eggs-raw-yolks	NA	NA	NA
1424	SAMN03649157	Enteritidis	11	2012	2004-2013	2012-2015	North America	United States	NA	New Jersey	NA	Food	Product-eggs-raw-yolks	NA	NA	NA
1425	SAMEA1572022	Enteritidis	11	2003	≤ 2003	≤ 2003	Africa	Kenya	NA	NA	NA	Human	Feces	NA	NA	NA
1426	SAMN03983305	Enteritidis	11	2015	2014-2023	2012-2015	North America	United States	NA	New York	NA	Human	Feces	NA	NA	NA
1427	SAMN04003976	Enteritidis	11	2015	2014-2023	2012-2015	North America	United States	NA	New York	NA	Human	Blood	NA	NA	NA
1428	SAMN02845382	Enteritidis	11	2004	2004-2013	2004-2007	North America	United States	NA	Minnesota	NA	Environment	Chicken farm	NA	NA	NA
1429	SAMN03838271	Enteritidis	11	2012	2004-2013	2012-2015	North America	United States	NA	Iowa	NA	Food	Product-eggs-raw-yolks	NA	NA	NA
1430	SAMN03649169	Enteritidis	11	2012	2004-2013	2012-2015	North America	United States	NA	Iowa	NA	Food	Product-eggs-raw-yolks	NA	NA	NA
1431	SAMN03464553	Enteritidis	11	2012	2004-2013	2012-2015	North America	United States	NA	Iowa	NA	Food	Product-eggs-raw-yolks	NA	NA	NA
1432	SAMN03479029	Enteritidis	11	2014	2014-2023	2012-2015	Europe	France	NA	England	NA	Human	NA	NA	NA	NA
1433	SAMN03478563	Enteritidis	11	2014	2014-2023	2012-2015	Europe	United Kingdom	NA	England	NA	Human	NA	NA	NA	NA
1434	SAMN03272224	Enteritidis	11	2012	2004-2013	2012-2015	North America	United States	NA	New York	NA	Food	Product-eggs-raw-yolks	NA	NA	NA
1435	SAMN02844886	Enteritidis	11	2010	2004-2013	2008-2011	Asia	China	Eastern China	Taiwan	NA	Animal	Fish	NA	NA	NA
1436	SAMN02844282	Enteritidis	11	2005	2004-2013	2004-2007	Asia	China	NA	NA	NA	Food	Pet chew - dried chicken	NA	NA	NA
1437	SAMN03165678	Enteritidis	11	2012	2004-2013	2012-2015	Europe	Belgium	NA	NA	NA	Animal	Chicken	NA	NA	NA
1438	SAMN02844735	Enteritidis	11	2009	2004-2013	2008-2011	Asia	China	NA	NA	NA	Animal	Fish	NA	NA	NA
1439	SAMN02847429	Enteritidis	11	2012	2004-2013	2012-2015	Asia	China	NA	NA	NA	Food	Orange spice	NA	NA	NA
1440	SAMN02844123	Enteritidis	11	2004	2004-2013	2004-2007	Asia	China	NA	NA	NA	Food	Imitation crab meat	NA	NA	NA
1441	SAMN03169622	Enteritidis	11	2012	2004-2013	2012-2015	Europe	United Kingdom	NA	England	NA	Human	NA	NA	NA	NA
1442	SAMN02839465	Enteritidis	11	2009	2004-2013	2008-2011	Africa	Mauritius	NA	NA	NA	Human	NA	NA	NA	NA
1443	SAMN02839460	Enteritidis	11	2012	2004-2013	2012-2015	North America	United States	NA	Massachusetts	NA	Human	NA	NA	NA	NA
1444	SAMN07245526	Enteritidis	11	1999	≤ 2003	≤ 2003	South America	Peru	NA	NA	NA	Human	Tissue	NA	NA	NA
1445	SAMN07244550	Enteritidis	11	2012	2004-2013	2012-2015	South America	Peru	NA	NA	NA	Human	Tissue	NA	NA	NA
1446	SAMEA4680271	Enteritidis	11	2018	2014-2023	2016-2019	Europe	Ireland	NA	NA	NA	Human	NA	NA	NA	NA
1447	SAMEA4697754	Enteritidis	11	2015	2014-2023	2012-2015	Europe	Finland	NA	NA	NA	Human	Feces	NA	NA	NA
1448	SAMEA4697774	Enteritidis	11	2011	2004-2013	2008-2011	Europe	Finland	NA	NA	NA	Human	Feces	NA	NA	NA
1449	SAMEA4715740	Enteritidis	11	2017	2014-2023	2016-2019	Europe	Denmark	NA	NA	NA	Human	NA	NA	NA	NA
1450	SAMEA4715829	Enteritidis	11	2017	2014-2023	2016-2019	Europe	Denmark	NA	NA	NA	Human	NA	NA	NA	NA
1451	SAMEA4743739	Enteritidis	11	2018	2014-2023	2016-2019	Europe	Ireland	NA	NA	NA	Human	NA	NA	NA	NA
1452	SAMN09630384	Enteritidis	11	2011	2004-2013	2008-2011	Asia	Lebanon	NA	NA	NA	Human	Feces	NA	NA	NA
1453	SAMN09631589	Enteritidis	11	2011	2004-2013	2008-2011	Asia	Lebanon	NA	NA	NA	Human	Feces	NA	NA	NA
1454	SAMN36825991	Enteritidis	11	2021	2014-2023	2020-2023	Asia	China	Eastern China	Zhejiang	NA	Human	Feces	F	61month	NA
1455	SAMN36825982	Enteritidis	11	2021	2014-2023	2020-2023	Asia	China	Eastern China	Zhejiang	NA	Human	Feces	F	71month	1–17 yr
1456	SAMN36825974	Enteritidis	11	2021	2014-2023	2020-2023	Asia	China	Eastern China	Zhejiang	NA	Human	Feces	F	17month	1–17 yr
1457	SAMN36825956	Enteritidis	11	2021	2014-2023	2020-2023	Asia	China	Eastern China	Zhejiang	NA	Human	Feces	F	59month	1–17 yr
1458	SAMN36825945	Enteritidis	11	2020	2014-2023	2020-2023	Asia	China	Eastern China	Zhejiang	NA	Human	Feces	F	8month	<1 yr
1459	SAMN36825939	Enteritidis	11	2020	2014-2023	2020-2023	Asia	China	Eastern China	Zhejiang	NA	Human	Feces	M	84month	1–17 yr
1460	SAMN36826030	Enteritidis	11	2022	2014-2023	2020-2023	Asia	China	Eastern China	Zhejiang	NA	Human	Feces	F	60month	1–17 yr
1461	SAMN36826017	Enteritidis	11	2022	2014-2023	2020-2023	Asia	China	Eastern China	Zhejiang	NA	Human	Feces	M	47month	1–17 yr
1462	SAMN36826015	Enteritidis	11	2022	2014-2023	2020-2023	Asia	China	Eastern China	Zhejiang	NA	Human	Feces	M	12month	1–17 yr
1463	SAMN08386771	Enteritidis	11	2012	2004-2013	2012-2015	South America	Brazil	NA	NA	NA	Animal	Chicken	NA	NA	NA
1464	SAL_SA2526AA	Enteritidis	5105	2018	2014-2023	2016-2019	Oceania	Australia	NA	NA	NA	Human	NA	NA	NA	NA
1465	SAMN09899652	Enteritidis	11	2011	2004-2013	2008-2011	Asia	China	Eastern China	Taiwan	NA	Human	Feces	NA	NA	NA
1466	SAMN09899651	Enteritidis	11	2010	2004-2013	2008-2011	Asia	China	Eastern China	Taiwan	NA	Human	Feces	NA	NA	NA
1467	SAMN09899636	Enteritidis	11	2017	2014-2023	2016-2019	Asia	China	Eastern China	Taiwan	NA	Human	NA	NA	NA	NA
1468	SAMN09899637	Enteritidis	11	2018	2014-2023	2016-2019	Asia	China	Eastern China	Taiwan	NA	Human	Feces	NA	NA	NA
1469	SAMN09899640	Enteritidis	11	2018	2014-2023	2016-2019	Asia	China	Eastern China	Taiwan	NA	Human	Feces	NA	NA	NA
1470	SAMN09899638	Enteritidis	11	2018	2014-2023	2016-2019	Asia	China	Eastern China	Taiwan	NA	Human	NA	NA	NA	NA
1471	SAMN09899639	Enteritidis	11	2018	2014-2023	2016-2019	Asia	China	Eastern China	Taiwan	NA	Human	Feces	NA	NA	NA
1472	SAMN09899615	Enteritidis	11	2015	2014-2023	2012-2015	Asia	China	Eastern China	Taiwan	NA	Human	Feces	NA	NA	NA
1473	SAMN09899616	Enteritidis	11	2015	2014-2023	2012-2015	Asia	China	Eastern China	Taiwan	NA	Human	Feces	NA	NA	NA
1474	SAMN09899613	Enteritidis	11	2014	2014-2023	2012-2015	Asia	China	Eastern China	Taiwan	NA	Human	NA	NA	NA	NA
1475	SAMN09899614	Enteritidis	11	2014	2014-2023	2012-2015	Asia	China	Eastern China	Taiwan	NA	Human	NA	NA	NA	NA
1476	SAMN09899619	Enteritidis	11	2016	2014-2023	2016-2019	Asia	China	Eastern China	Taiwan	NA	Human	NA	NA	NA	NA
1477	SAMN09899620	Enteritidis	11	2016	2014-2023	2016-2019	Asia	China	Eastern China	Taiwan	NA	Human	NA	NA	NA	NA
1478	SAMN09899617	Enteritidis	11	2015	2014-2023	2012-2015	Asia	China	Eastern China	Taiwan	NA	Human	NA	NA	NA	NA
1479	SAMN09899618	Enteritidis	11	2015	2014-2023	2012-2015	Asia	China	Eastern China	Taiwan	NA	Human	Feces	NA	NA	NA
1480	SAMN09899633	Enteritidis	11	2017	2014-2023	2016-2019	Asia	China	Eastern China	Taiwan	NA	Human	Feces	NA	NA	NA
1481	SAMN09899621	Enteritidis	11	2016	2014-2023	2016-2019	Asia	China	Eastern China	Taiwan	NA	Human	Feces	NA	NA	NA
1482	SAMN09899622	Enteritidis	11	2016	2014-2023	2016-2019	Asia	China	Eastern China	Taiwan	NA	Human	Feces	NA	NA	NA
1483	SAMN09899641	Enteritidis	11	2018	2014-2023	2016-2019	Asia	China	Eastern China	Taiwan	NA	Human	Feces	NA	NA	NA
1484	SAMN09899642	Enteritidis	11	2018	2014-2023	2016-2019	Asia	China	Eastern China	Taiwan	NA	Human	NA	NA	NA	NA
1485	SAMN09899634	Enteritidis	11	2017	2014-2023	2016-2019	Asia	China	Eastern China	Taiwan	NA	Human	Feces	NA	NA	NA
1486	SAMN09899602	Enteritidis	11	2014	2014-2023	2012-2015	Asia	China	Eastern China	Taiwan	NA	Human	NA	NA	NA	NA
1487	SAMN09899601	Enteritidis	5148	2005	2004-2013	2004-2007	Asia	China	Eastern China	Taiwan	NA	Human	NA	NA	NA	NA
1488	SAMN09899635	Enteritidis	11	2017	2014-2023	2016-2019	Asia	China	Eastern China	Taiwan	NA	Human	NA	NA	NA	NA
1489	SAMN09899596	Enteritidis	11	2012	2004-2013	2012-2015	Asia	China	Eastern China	Taiwan	NA	Human	NA	NA	NA	NA
1490	SAL_SA2762AA	Enteritidis	11	2006	2004-2013	2004-2007	Asia	China	Eastern China	Taiwan	NA	Human	Blood	NA	NA	NA
1491	SAMN09899594	Enteritidis	11	2005	2004-2013	2004-2007	Asia	China	Eastern China	Taiwan	NA	Human	NA	NA	NA	NA
1492	SAMN09899593	Enteritidis	11	2012	2004-2013	2012-2015	Asia	China	Eastern China	Taiwan	NA	Human	NA	NA	NA	NA
1493	SAMN09899600	Enteritidis	5148	2007	2004-2013	2004-2007	Asia	China	Eastern China	Taiwan	NA	Human	NA	NA	NA	NA
1494	SAMN09899599	Enteritidis	11	2014	2014-2023	2012-2015	Asia	China	Eastern China	Taiwan	NA	Human	Feces	NA	NA	NA
1495	SAMN09899598	Enteritidis	5148	2009	2004-2013	2008-2011	Asia	China	Eastern China	Taiwan	NA	Human	NA	NA	NA	NA
1496	SAMN09899597	Enteritidis	11	2012	2004-2013	2012-2015	Asia	China	Eastern China	Taiwan	NA	Human	NA	NA	NA	NA
1497	SAMN09899646	Enteritidis	11	2018	2014-2023	2016-2019	Asia	China	Eastern China	Taiwan	NA	Human	NA	NA	NA	NA
1498	SAMN09899645	Enteritidis	11	2018	2014-2023	2016-2019	Asia	China	Eastern China	Taiwan	NA	Human	Feces	NA	NA	NA
1499	SAMN09899612	Enteritidis	11	2014	2014-2023	2012-2015	Asia	China	Eastern China	Taiwan	NA	Human	Feces	NA	NA	NA
1500	SAMN09899611	Enteritidis	11	2014	2014-2023	2012-2015	Asia	China	Eastern China	Taiwan	NA	Human	NA	NA	NA	NA
1501	SAMN09899610	Enteritidis	11	2014	2014-2023	2012-2015	Asia	China	Eastern China	Taiwan	NA	Human	NA	NA	NA	NA
1502	SAMN09899609	Enteritidis	11	2014	2014-2023	2012-2015	Asia	China	Eastern China	Taiwan	NA	Human	NA	NA	NA	NA
1503	SAMN09899607	Enteritidis	11	2014	2014-2023	2012-2015	Asia	China	Eastern China	Taiwan	NA	Human	NA	NA	NA	NA
1504	SAMN09899606	Enteritidis	11	2013	2004-2013	2012-2015	Asia	China	Eastern China	Taiwan	NA	Human	NA	NA	NA	NA
1505	SAMN09899605	Enteritidis	11	2013	2004-2013	2012-2015	Asia	China	Eastern China	Taiwan	NA	Human	NA	NA	NA	NA
1506	SAMN09899604	Enteritidis	11	2007	2004-2013	2004-2007	Asia	China	Eastern China	Taiwan	NA	Human	Feces	NA	NA	NA
1507	SAMN09899603	Enteritidis	11	2009	2004-2013	2008-2011	Asia	China	Eastern China	Taiwan	NA	Human	NA	NA	NA	NA
1508	SAMEA6504090	Enteritidis	11	2016	2014-2023	2016-2019	Asia	China	Eastern China	Taiwan	NA	Human	NA	NA	NA	NA
1509	SAMN09899623	Enteritidis	11	2016	2014-2023	2016-2019	Asia	China	Eastern China	Taiwan	NA	Human	NA	NA	NA	NA
1510	SAL_SA2741AA	Enteritidis	11	2017	2014-2023	2016-2019	Asia	China	Eastern China	Taiwan	NA	Human	Urine	NA	NA	NA
1511	SAL_SA2740AA	Enteritidis	11	2017	2014-2023	2016-2019	Asia	China	Eastern China	Taiwan	NA	Human	Bile	NA	NA	NA
1512	SAMN09899628	Enteritidis	11	2017	2014-2023	2016-2019	Asia	China	Eastern China	Taiwan	NA	Human	Feces	NA	NA	NA
1513	SAMN09899627	Enteritidis	11	2017	2014-2023	2016-2019	Asia	China	Eastern China	Taiwan	NA	Human	Feces	NA	NA	NA
1514	SAMN09899630	Enteritidis	11	2017	2014-2023	2016-2019	Asia	China	Eastern China	Taiwan	NA	Human	Feces	NA	NA	NA
1515	SAMN09899629	Enteritidis	11	2017	2014-2023	2016-2019	Asia	China	Eastern China	Taiwan	NA	Human	Feces	NA	NA	NA
1516	SAMN09899632	Enteritidis	11	2017	2014-2023	2016-2019	Asia	China	Eastern China	Taiwan	NA	Human	NA	NA	NA	NA
1517	SAL_SA2734AA	Enteritidis	11	2017	2014-2023	2016-2019	Asia	China	Eastern China	Taiwan	NA	Human	Blood	NA	NA	NA
1518	SAMN09899644	Enteritidis	11	2018	2014-2023	2016-2019	Asia	China	Eastern China	Taiwan	NA	Human	NA	NA	NA	NA
1519	SAMN09899643	Enteritidis	11	2018	2014-2023	2016-2019	Asia	China	Eastern China	Taiwan	NA	Human	NA	NA	NA	NA
1520	SAMN09899650	Enteritidis	11	2009	2004-2013	2008-2011	Asia	China	Eastern China	Taiwan	NA	Human	NA	NA	NA	NA
1521	SAMN09899649	Enteritidis	5148	2008	2004-2013	2008-2011	Asia	China	Eastern China	Taiwan	NA	Human	NA	NA	NA	NA
1522	SAMN09899648	Enteritidis	11	2008	2004-2013	2008-2011	Asia	China	Eastern China	Taiwan	NA	Human	Feces	NA	NA	NA
1523	SAL_SA2728AA	Enteritidis	11	2007	2004-2013	2004-2007	Asia	China	Eastern China	Taiwan	NA	Human	Blood	NA	NA	NA
1524	SAMN09943881	Enteritidis	1925	2016	2014-2023	2016-2019	Asia	Singapore	NA	NA	NA	Human	NA	NA	NA	NA
1525	SAMN09943852	Enteritidis	1925	2014	2014-2023	2012-2015	Asia	Singapore	NA	NA	NA	Human	NA	NA	NA	NA
1526	SAMEA4884112	Enteritidis	11	2018	2014-2023	2016-2019	Europe	Norway	NA	NA	NA	Human	NA	NA	NA	NA
1527	SAMN09987966	Enteritidis	11	2018	2014-2023	2016-2019	Oceania	Australia	NA	New South Wales	NA	Human	Feces	NA	NA	NA
1528	SAMN02847410	Enteritidis	11	2012	2004-2013	2012-2015	Asia	China	NA	NA	NA	Animal	NA	NA	NA	NA
1529	SAMN03801290	Enteritidis	11	2015	2014-2023	2012-2015	North America	United States	NA	NA	NA	Human	Feces	NA	80-89	≥75 yr
1530	SAMN03994007	Enteritidis	11	2015	2014-2023	2012-2015	North America	United States	NA	Minnesota	NA	Human	Feces	NA	NA	NA
1531	SAMN03487673	Enteritidis	11	2014	2014-2023	2012-2015	North America	United States	NA	Nebraska	NA	Animal	Chicken	NA	NA	NA
1532	SAMN03464765	Enteritidis	11	2014	2014-2023	2012-2015	North America	Canada	NA	British Columbia	NA	Animal	Chicken	NA	NA	NA
1533	SAMEA4772400	Enteritidis	11	2016	2014-2023	2016-2019	Europe	Norway	NA	NA	NA	Human	NA	NA	NA	NA
1534	SAMN10078947	Enteritidis	11	2018	2014-2023	2016-2019	North America	Canada	NA	NA	NA	Animal	Chicken	NA	NA	NA
1535	SAMN02952844	Enteritidis	11	2006	2004-2013	2004-2007	North America	United States	NA	Oregon	NA	Human	NA	NA	NA	NA
1536	SAMN02345321	Enteritidis	11	2011	2004-2013	2008-2011	Asia	China	NA	NA	NA	Food	Szechuan pepper	NA	NA	NA
1537	SAMN02844783	Enteritidis	11	2009	2004-2013	2008-2011	Asia	China	NA	NA	NA	Food	frozen rabbits	NA	NA	NA
1538	SAMN03988478	Enteritidis	11	2014	2014-2023	2012-2015	North America	United States	NA	Washington	NA	Food	Chicken Legs	NA	NA	NA
1539	SAMEA4969800	Enteritidis	11	2005	2004-2013	2004-2007	Europe	Portugal	NA	NA	NA	Human	Feces	NA	NA	NA
1540	SAMEA4969778	Enteritidis	11	2002	≤ 2003	≤ 2003	Europe	Austria	NA	NA	NA	Animal	Chicken	NA	NA	NA
1541	SAMN10316160	Enteritidis	11	2018	2014-2023	2016-2019	Europe	United Kingdom	NA	NA	NA	Human	NA	NA	NA	NA
1542	SAMEA5048192	Enteritidis	11	2018	2014-2023	2016-2019	Europe	Ireland	NA	NA	NA	Human	NA	NA	NA	NA
1543	SAMN10336690	Enteritidis	11	2018	2014-2023	2016-2019	Europe	United Kingdom	NA	NA	NA	Human	NA	NA	NA	NA
1544	SAMEA104349991	Enteritidis	11	2017	2014-2023	2016-2019	Europe	Sweden	NA	NA	NA	Animal	Chicken	NA	NA	NA
1545	SAMN10359259	Enteritidis	11	2018	2014-2023	2016-2019	North America	Canada	NA	NA	NA	Animal	Chicken	NA	NA	NA
1546	SAMN08387173	Enteritidis	11	2014	2014-2023	2012-2015	South America	Brazil	NA	NA	NA	Animal	Chicken	NA	NA	NA
1547	SAMN06284421	Enteritidis	11	2016	2014-2023	2016-2019	North America	United States	NA	NA	NA	Human	Feces	NA	Age: 70-79	≥75 yr
1548	SAMN34598608	Enteritidis	11	2022	2014-2023	2020-2023	Asia	China	Eastern China	Shandong	NA	Animal	Chicken	NA	NA	NA
1549	SAMN38505642	Enteritidis	11	2022	2014-2023	2020-2023	Asia	China	Eastern China	Jiangsu	NA	Animal	Chicken	NA	NA	NA
1550	SAMN38505641	Enteritidis	11	2022	2014-2023	2020-2023	Asia	China	Eastern China	Jiangsu	NA	Animal	Chicken	NA	NA	NA
1551	SAMN38505640	Enteritidis	11	2022	2014-2023	2020-2023	Asia	China	Eastern China	Jiangsu	NA	Animal	Chicken	NA	NA	NA
1552	SAMN38505639	Enteritidis	11	2022	2014-2023	2020-2023	Asia	China	Eastern China	Jiangsu	NA	Animal	Chicken	NA	NA	NA
1553	SAMEA7029560	Enteritidis	11	2009	2004-2013	2008-2011	Africa	South Africa	NA	NA	NA	Human	Blood	NA	NA	NA
1554	SAMN10250222	Enteritidis	11	2016	2014-2023	2016-2019	Asia	China	Eastern China	Beijing	NA	NA	NA	NA	NA	NA
1555	SAMN10103914	Enteritidis	9236	2015	2014-2023	2012-2015	Asia	China	Central China	Anhui	NA	NA	NA	NA	NA	NA
1556	SAMN03291674	Enteritidis	11	2006	2004-2013	2004-2007	North America	United States	NA	New York	NA	Food	chicken breast	NA	NA	NA
1557	SAMEA4895886	Enteritidis	11	2014	2014-2023	2012-2015	Europe	Netherlands	NA	NA	NA	Animal	Chicken	NA	NA	NA
1558	SAMEA7176729	Enteritidis	11	2018	2014-2023	2016-2019	Africa	South Africa	NA	KwaZulu-Natal	NA	Human	Feces	NA	NA	NA
1559	SAL_DB0744AA	Enteritidis	11	2018	2014-2023	2016-2019	Asia	China	Northwest China	Shaanxi	NA	Human	NA	NA	NA	NA
1560	SAL_DB0745AA	Enteritidis	11	2018	2014-2023	2016-2019	Asia	China	Northwest China	Shaanxi	NA	Human	NA	NA	NA	NA
1561	SAMN14450169	Enteritidis	11	2012	2004-2013	2012-2015	Asia	China	Eastern China	Shanghai	NA	NA	NA	NA	NA	NA
1562	SAL_CB7535AA	Enteritidis	11	2012	2004-2013	2012-2015	Asia	China	Eastern China	Shanghai	NA	NA	NA	NA	NA	NA
1563	SAMN14450172	Enteritidis	11	2013	2004-2013	2012-2015	Asia	China	Eastern China	Shanghai	NA	NA	NA	NA	NA	NA
1564	SAMN14450171	Enteritidis	11	2013	2004-2013	2012-2015	Asia	China	Eastern China	Shanghai	NA	Human	NA	NA	NA	NA
1565	SAMN14450173	Enteritidis	11	2013	2004-2013	2012-2015	Asia	China	Eastern China	Shanghai	NA	Human	NA	NA	NA	NA
1566	SAMN14450174	Enteritidis	11	2013	2004-2013	2012-2015	Asia	China	Eastern China	Shanghai	NA	Animal	NA	NA	NA	NA
1567	SAMN11979403	Enteritidis	11	2013	2004-2013	2012-2015	Asia	China	Eastern China	Shanghai	NA	Human	NA	NA	NA	NA
1568	SAMN11979404	Enteritidis	11	2013	2004-2013	2012-2015	Asia	China	Eastern China	Shanghai	NA	Human	NA	NA	NA	NA
1569	SAMN15234861	Enteritidis	11	2014	2014-2023	2012-2015	Asia	China	NA	NA	NA	Human	NA	NA	NA	NA
1570	SAMN02847696	Enteritidis	11	2013	2004-2013	2012-2015	Asia	China	NA	NA	NA	Animal	Fish	NA	NA	NA
1571	SAMN02402380	Enteritidis	11	2013	2004-2013	2012-2015	North America	United States	NA	New York	NA	Human	Feces	NA	NA	NA
1572	SAMN02222887	Enteritidis	11	2004	2004-2013	2004-2007	North America	United States	NA	Connecticut	NA	Animal	NA	NA	NA	NA
1573	SAMEA2813268	Enteritidis	11	2014	2014-2023	2012-2015	Europe	United Kingdom	NA	NA	NA	Human	NA	NA	NA	NA
1574	SAMEA2159409	Enteritidis	11	2005	2004-2013	2004-2007	South America	Argentina	NA	NA	NA	Human	Blood	NA	NA	NA
1575	SAMEA2156540	Enteritidis	11	2011	2004-2013	2008-2011	South America	Argentina	NA	NA	NA	Human	Feces	NA	NA	NA
1576	SAMN02843750	Enteritidis	11	2003	≤ 2003	≤ 2003	Asia	China	NA	NA	NA	Animal	Squid	NA	NA	NA
1577	SAMN03894106	Enteritidis	1973	2013	2004-2013	2012-2015	North America	United States	NA	Washington	NA	Food	chicken breast	NA	NA	NA
1578	SAMN03079680	Enteritidis	11	2012	2004-2013	2012-2015	South America	Chile	NA	Santiago Metropolitan Region	NA	Human	NA	NA	NA	NA
1579	SAMN03079677	Enteritidis	11	2012	2004-2013	2012-2015	South America	Chile	NA	Arica and Parinacota Region	NA	Animal	NA	NA	NA	NA
1580	SAMN03079671	Enteritidis	11	2009	2004-2013	2008-2011	South America	Chile	NA	Valparaiso Region	NA	Animal	NA	NA	NA	NA
1581	SAMN03165683	Enteritidis	11	2010	2004-2013	2008-2011	Europe	Belgium	NA	NA	NA	Human	NA	NA	NA	NA
1582	SAMEA2077855	Enteritidis	11	2006	2004-2013	2004-2007	Africa	Cameroon	NA	NA	NA	Human	Blood	NA	NA	NA
1583	SAMEA2077615	Enteritidis	11	1993	≤ 2003	≤ 2003	Africa	Angola	NA	NA	NA	Human	Feces	NA	NA	NA
1584	SAMEA2080491	Enteritidis	11	1993	≤ 2003	≤ 2003	Africa	Benin	NA	NA	NA	Human	Blood	NA	NA	NA
1585	SAMN04217886	Enteritidis	11	2015	2014-2023	2012-2015	North America	United States	NA	Minnesota	NA	Human	Feces	NA	NA	NA
1586	SAMEA2080573	Enteritidis	11	1965	≤ 2003	≤ 2003	Africa	Senegal	NA	NA	NA	Human	Blood	NA	NA	NA
1587	SAMEA2077851	Enteritidis	11	2003	≤ 2003	≤ 2003	Africa	Morocco	NA	NA	NA	Human	Blood	NA	NA	NA
1588	SAMN02261153	Enteritidis	11	2010	2004-2013	2008-2011	North America	United States	NA	New Mexico	NA	Food	chicken breast	NA	NA	NA
1589	SAMN03743662	Enteritidis	11	2015	2014-2023	2012-2015	North America	United States	NA	Wisconsin	NA	Human	Feces	NA	Age: 20-29;	18–54 yr
1590	SAMN03291609	Enteritidis	11	2006	2004-2013	2004-2007	North America	United States	NA	Minnesota	NA	Food	chicken breast	NA	NA	NA
1591	SAMN03479950	Enteritidis	11	2015	2014-2023	2012-2015	Europe	United Kingdom	NA	England	NA	Human	NA	NA	NA	NA
1592	SAMN10698056	Enteritidis	1925	2018	2014-2023	2016-2019	Europe	United Kingdom	NA	NA	NA	Human	NA	NA	NA	NA
1593	SAMEA7176585	Enteritidis	11	2018	2014-2023	2016-2019	Africa	South Africa	NA	Western Cape	NA	Human	Feces	NA	NA	NA
1594	SAMN10769310	Enteritidis	11	2012	2004-2013	2012-2015	South America	Paraguay	NA	NA	NA	Food	Chicken croquette	NA	NA	NA
1595	SAMN09756913	Enteritidis	11	2015	2014-2023	2012-2015	South America	Ecuador	NA	NA	NA	Human	NA	NA	NA	NA
1596	SAL_DB6012AA	Enteritidis	11	2012	2004-2013	2012-2015	Asia	China	Western China	Sichuan	NA	Animal	Chicken	NA	NA	NA
1597	SAL_DB6039AA	Enteritidis	11	2010	2004-2013	2008-2011	Asia	China	Western China	Sichuan	NA	Animal	Chicken	NA	NA	NA
1598	SAL_DB6040AA	Enteritidis	11	2010	2004-2013	2008-2011	Asia	China	Eastern China	Beijing	NA	Animal	Chicken	NA	NA	NA
1599	SAL_DB6387AA	Enteritidis	11	2008	2004-2013	2008-2011	Asia	China	Central China	Henan	NA	Animal	NA	NA	NA	NA
1600	SAL_DB6416AA	Enteritidis	11	2004	2004-2013	2004-2007	Asia	China	Central China	Shanxi	NA	Animal	NA	NA	NA	NA
1601	SAL_DB6446AA	Enteritidis	11	2011	2004-2013	2008-2011	Asia	China	Central China	Shanxi	NA	Animal	NA	NA	NA	NA
1602	SAL_DB6591AA	Enteritidis	11	2010	2004-2013	2008-2011	Asia	China	Central China	Henan	NA	Animal	NA	NA	NA	NA
1603	SAL_DB6614AA	Enteritidis	11	2009	2004-2013	2008-2011	Asia	China	Eastern China	Beijing	NA	Human	NA	NA	NA	NA
1604	SAL_DB6619AA	Enteritidis	11	2019	2014-2023	2016-2019	Asia	China	Eastern China	Beijing	NA	Human	NA	NA	NA	NA
1605	SAL_DB6627AA	Enteritidis	11	2011	2004-2013	2008-2011	Asia	China	Central China	Shanxi	NA	Animal	NA	NA	NA	NA
1606	SAL_DB6629AA	Enteritidis	11	2012	2004-2013	2012-2015	Asia	China	Central China	Shanxi	NA	Animal	NA	NA	NA	NA
1607	SAL_DB6630AA	Enteritidis	11	2012	2004-2013	2012-2015	Asia	China	Central China	Shanxi	NA	Animal	NA	NA	NA	NA
1608	SAL_DB6664AA	Enteritidis	11	2015	2014-2023	2012-2015	Asia	China	Eastern China	Beijing	NA	Human	NA	NA	NA	NA
1609	SAL_DB6665AA	Enteritidis	11	2015	2014-2023	2012-2015	Asia	China	Eastern China	Beijing	NA	Human	NA	NA	NA	NA
1610	SAL_DB6667AA	Enteritidis	11	2019	2014-2023	2016-2019	Asia	China	Eastern China	Beijing	NA	Human	NA	NA	NA	NA
1611	SAL_DB6668AA	Enteritidis	11	2017	2014-2023	2016-2019	Asia	China	Eastern China	Beijing	NA	Human	NA	NA	NA	NA
1612	SAL_DB6669AA	Enteritidis	11	2017	2014-2023	2016-2019	Asia	China	Eastern China	Beijing	NA	Human	NA	NA	NA	NA
1613	SAL_DB6671AA	Enteritidis	11	2016	2014-2023	2016-2019	Asia	China	Eastern China	Beijing	NA	Human	NA	NA	NA	NA
1614	SAL_DB6672AA	Enteritidis	11	2016	2014-2023	2016-2019	Asia	China	Eastern China	Beijing	NA	Human	NA	NA	NA	NA
1615	SAL_DB6676AA	Enteritidis	11	2018	2014-2023	2016-2019	Asia	China	Eastern China	Beijing	NA	Human	NA	NA	NA	NA
1616	SAL_DB6687AA	Enteritidis	11	2012	2004-2013	2012-2015	Asia	China	Eastern China	Shandong	NA	Animal	Chicken	NA	NA	NA
1617	SAL_DB6688AA	Enteritidis	11	2010	2004-2013	2008-2011	Asia	China	Eastern China	Shandong	NA	Food	Food	NA	NA	NA
1618	SAL_DB6690AA	Enteritidis	11	2012	2004-2013	2012-2015	Asia	China	Eastern China	Shandong	NA	Animal	Chicken	NA	NA	NA
1619	SAL_DB6691AA	Enteritidis	11	2018	2014-2023	2016-2019	Asia	China	Central China	Henan	NA	Animal	NA	NA	NA	NA
1620	SAL_DB6698AA	Enteritidis	11	2010	2004-2013	2008-2011	Asia	China	Eastern China	Beijing	NA	Animal	Chicken	NA	NA	NA
1621	SAL_DB6700AA	Enteritidis	11	2010	2004-2013	2008-2011	Asia	China	Eastern China	Beijing	NA	Animal	Chicken	NA	NA	NA
1622	SAL_DB6702AA	Enteritidis	11	2010	2004-2013	2008-2011	Asia	China	Eastern China	Beijing	NA	Animal	Chicken	NA	NA	NA
1623	SAL_DB6703AA	Enteritidis	11	2010	2004-2013	2008-2011	Asia	China	Eastern China	Beijing	NA	Animal	Chicken	NA	NA	NA
1624	SAL_DB6729AA	Enteritidis	11	2010	2004-2013	2008-2011	Asia	China	Western China	Sichuan	NA	Animal	Chicken	NA	NA	NA
1625	SAL_DB6737AA	Enteritidis	11	2012	2004-2013	2012-2015	Asia	China	Eastern China	Shandong	NA	Animal	Chicken	NA	NA	NA
1626	SAL_DB6741AA	Enteritidis	11	2015	2014-2023	2012-2015	Asia	China	Eastern China	Shandong	NA	Animal	Anatidae	NA	NA	NA
1627	SAL_DB7942AA	Enteritidis	11	2018	2014-2023	2016-2019	Europe	Portugal	NA	NA	NA	Animal	NA	NA	NA	NA
1628	SAMN14364198	Enteritidis	11	2018	2014-2023	2016-2019	Europe	Italy	NA	NA	NA	Animal	Chicken	NA	NA	NA
1629	SAMN02843512	Enteritidis	11	2001	≤ 2003	≤ 2003	Asia	China	NA	NA	NA	Animal	Shrimp	NA	NA	NA
1630	SAMN03838270	Enteritidis	11	2012	2004-2013	2012-2015	North America	United States	NA	NA	Alabama	Food	Product-eggs-raw-yolks	NA	NA	NA
1631	SAMN03154480	Enteritidis	11	2014	2014-2023	2012-2015	North America	United States	NA	Minnesota	NA	Animal	Chicken	NA	NA	NA
1632	SAMN02844436	Enteritidis	11	2006	2004-2013	2004-2007	Asia	China	NA	NA	NA	Food	Frozen rabbits	NA	NA	NA
1633	SAMN02345241	Enteritidis	11	2011	2004-2013	2008-2011	Asia	China	Eastern China	HongKong	NA	Animal	Fish	NA	NA	NA
1634	SAMN02222936	Enteritidis	11	2004	2004-2013	2004-2007	North America	United States	NA	Connecticut	NA	Animal	NA	NA	NA	NA
1635	SAMN02378173	Enteritidis	11	2012	2004-2013	2012-2015	North America	United States	NA	Minnesota	NA	Animal	Turkey	NA	NA	NA
1636	SAMN01902418	Enteritidis	11	2012	2004-2013	2012-2015	North America	United States	NA	New York	NA	Food	chicken breast	NA	NA	NA
1637	SAMN02640791	Enteritidis	11	2002	≤ 2003	≤ 2003	North America	United States	NA	Connecticut	NA	Food	Chicken breasts	NA	NA	NA
1638	SAMN02483551	Enteritidis	11	2011	2004-2013	2008-2011	Asia	China	NA	NA	NA	Animal	Fish	NA	NA	NA
1639	SAMN02844206	Enteritidis	11	2005	2004-2013	2004-2007	Asia	China	NA	NA	NA	Food	NA	NA	NA	NA
1640	SAMN10883365	Enteritidis	5825	2012	2004-2013	2012-2015	Asia	Lebanon	NA	NA	NA	Human	Feces	NA	NA	NA
1641	SAMN03837474	Enteritidis	11	1996	≤ 2003	≤ 2003	North America	United States	NA	California	NA	Human	NA	NA	NA	NA
1642	SAMN06233405	Enteritidis	11	2016	2014-2023	2016-2019	Asia	Kuwait	NA	NA	NA	Human	Pus	M	55	55–64 yr
1643	SAMN06263774	Enteritidis	11	2016	2014-2023	2016-2019	Asia	Kuwait	NA	NA	NA	Human	Pus	M	55	55–64 yr
1644	SAMN10919148	Enteritidis	11	2012	2004-2013	2012-2015	Asia	Lebanon	NA	NA	NA	Human	Feces	NA	NA	NA
1645	SAL_DB7323AA	Enteritidis	11	2017	2014-2023	2016-2019	Asia	China	Central China	Hubei	NA	Human	Feces	NA	NA	NA
1646	SAMN03577310	Enteritidis	11	2013	2004-2013	2012-2015	Africa	Ethiopia	NA	NA	Addis Ababa	Human	Feces	NA	NA	NA
1647	SAL_EA8416AA	Enteritidis	11	2014	2014-2023	2012-2015	Europe	France	NA	NA	Alsace	Human	NA	NA	NA	NA
1648	SAL_EA8642AA	Enteritidis	11	1989	≤ 2003	≤ 2003	Europe	France	NA	NA	NA	Human	Blood	NA	NA	NA
1649	SAL_EA8831AA	Enteritidis	New1	2015	2014-2023	2012-2015	Europe	Denmark	NA	NA	NA	Human	NA	NA	NA	NA
1650	SAMN02844233	Enteritidis	11	2005	2004-2013	2004-2007	Asia	China	NA	NA	NA	Food	Chicken jerky dog treat	NA	NA	NA
1651	SAL_FA1379AA	Enteritidis	11	NA	NA	NA	Europe	Netherlands	NA	NA	NA	Human	NA	NA	NA	NA
1652	SAL_FA1399AA	Enteritidis	11	NA	NA	NA	Europe	Finland	NA	NA	NA	Human	NA	NA	NA	NA
1653	SAMN04532060	Enteritidis	11	2016	2014-2023	2016-2019	North America	United States	NA	Maine	NA	Food	comminuted chicken	NA	NA	NA
1654	SAL_FA4982AA	Enteritidis	11	2015	2014-2023	2012-2015	Europe	Ireland	NA	NA	NA	Human	NA	NA	NA	NA
1655	SAMN03800227	Enteritidis	11	2011	2004-2013	2008-2011	South America	Chile	NA	Valparaiso Region	NA	Human	Feces	NA	NA	NA
1656	SAMN04884706	Enteritidis	11	2014	2014-2023	2012-2015	Europe	Austria	NA	NA	NA	Human	NA	NA	NA	NA
1657	SAMN04884708	Enteritidis	11	2014	2014-2023	2012-2015	Europe	Luxembourg	NA	NA	NA	Human	NA	NA	NA	NA
1658	SAMN04884712	Enteritidis	11	2014	2014-2023	2012-2015	Europe	Austria	NA	NA	NA	Human	NA	NA	NA	NA
1659	SAL_FA5670AA	Enteritidis	11	NA	NA	NA	Europe	Slovenia	NA	NA	NA	Human	NA	NA	NA	NA
1660	SAL_FA5738AA	Enteritidis	11	2015	2014-2023	2012-2015	Europe	Ireland	NA	NA	NA	Human	NA	NA	NA	NA
1661	SAMEA7176603	Enteritidis	11	2019	2014-2023	2016-2019	Africa	South Africa	NA	Free State	NA	Human	Feces	NA	NA	NA
1662	SAMEA5039492	Enteritidis	11	2008	2004-2013	2008-2011	Europe	Northern Ireland	NA	Northern Ireland	NA	Animal	NA	NA	NA	NA
1663	SAMEA5039565	Enteritidis	11	1997	≤ 2003	≤ 2003	Europe	Denmark	NA	NA	NA	Animal	NA	NA	NA	NA
1664	SAMEA5039531	Enteritidis	11	2006	2004-2013	2004-2007	Europe	Northern Ireland	NA	Northern Ireland	NA	Animal	NA	NA	NA	NA
1665	SAMEA5039523	Enteritidis	11	2007	2004-2013	2004-2007	Europe	Northern Ireland	NA	Northern Ireland	NA	Animal	NA	NA	NA	NA
1666	SAMEA5039557	Enteritidis	11	1983	≤ 2003	≤ 2003	Europe	Denmark	NA	NA	NA	Animal	NA	NA	NA	NA
1667	SAMN16450742	Enteritidis	11	2017	2014-2023	2016-2019	Asia	China	Eastern China	Taiwan	NA	Human	Feces	NA	NA	NA
1668	SAL_FA7303AA	Enteritidis	11	2015	2014-2023	2012-2015	Europe	Ireland	NA	NA	NA	Human	NA	NA	NA	NA
1669	SAMN03464878	Enteritidis	11	2014	2014-2023	2012-2015	North America	United States	NA	California	NA	Animal	Chicken	NA	NA	NA
1670	SAMEA2063513	Enteritidis	11	2008	2004-2013	2008-2011	Africa	South Africa	NA	NA	NA	Human	Blood	NA	NA	NA
1671	SAMN03743858	Enteritidis	11	2005	2004-2013	2004-2007	South America	Argentina	NA	Autonomous City of Buenos Aires	NA	Animal	Chicken	NA	NA	NA
1672	SAMN02847358	Enteritidis	11	2011	2004-2013	2008-2011	Asia	China	NA	NA	NA	Food	Frozen rabbits	NA	NA	NA
1673	SAMN02368558	Enteritidis	11	1999	≤ 2003	≤ 2003	Asia	China	NA	NA	NA	Food	Cooked beef	NA	NA	NA
1674	SAMN02368559	Enteritidis	11	2002	≤ 2003	≤ 2003	Asia	China	Eastern China	Taiwan	NA	Human	NA	NA	NA	NA
1675	SAMN02368561	Enteritidis	11	2006	2004-2013	2004-2007	Asia	Turkey	NA	NA	NA	Animal	Chicken	NA	NA	NA
1676	SAMN02368565	Enteritidis	11	2011	2004-2013	2008-2011	Asia	Iran	NA	NA	NA	Animal	Chicken	NA	NA	NA
1677	SAMN02941143	Enteritidis	11	2008	2004-2013	2008-2011	Asia	Thailand	NA	NA	NA	Human	Feces	NA	NA	NA
1678	SAMN02941160	Enteritidis	11	2010	2004-2013	2008-2011	Africa	Mauritius	NA	NA	NA	Human	Feces	NA	NA	NA
1679	SAMN03784354	Enteritidis	11	2001	≤ 2003	≤ 2003	North America	United States	NA	New York	NA	Animal	Chicken	NA	NA	NA
1680	SAMN03784372	Enteritidis	11	2010	2004-2013	2008-2011	North America	United States	NA	Iowa	NA	Human	NA	NA	NA	NA
1681	SAMN03784373	Enteritidis	11	1976	≤ 2003	≤ 2003	Asia	Saudi Arabia	NA	NA	NA	Human	Feces	NA	NA	NA
1682	SAMN07569100	Enteritidis	11	2015	2014-2023	2012-2015	Europe	Kosovo	NA	NA	NA	Human	NA	NA	NA	NA
1683	SAMN07569095	Enteritidis	11	2015	2014-2023	2012-2015	Europe	Kosovo	NA	NA	NA	Human	NA	NA	NA	NA
1684	SAMN07569103	Enteritidis	11	2014	2014-2023	2012-2015	Europe	Germany	NA	Bavaria	NA	Human	NA	NA	NA	NA
1685	SAMN07569104	Enteritidis	11	2009	2004-2013	2008-2011	Europe	Germany	NA	Bavaria	NA	Human	NA	NA	NA	NA
1686	SAMN05389745	Enteritidis	11	1999	≤ 2003	≤ 2003	Europe	Italy	NA	NA	NA	Human	Feces	NA	NA	NA
1687	SAL_EB8724AA	Enteritidis	11	2010	2004-2013	2008-2011	Africa	Mauritius	NA	NA	NA	Animal	NA	NA	NA	NA
1688	SAL_EB8731AA	Enteritidis	11	2010	2004-2013	2008-2011	Africa	Mauritius	NA	NA	NA	Animal	Chicken	NA	NA	NA
1689	SAL_EB8849AA	Enteritidis	11	2011	2004-2013	2008-2011	Asia	South Korea	NA	NA	NA	Animal	NA	NA	NA	NA
1690	SAL_EB8867AA	Enteritidis	11	2017	2014-2023	2016-2019	Asia	South Korea	NA	NA	NA	Environment	Farm	NA	NA	NA
1691	SAL_EB8910AA	Enteritidis	11	2013	2004-2013	2012-2015	Asia	South Korea	NA	NA	NA	Environment	Farm	NA	NA	NA
1692	SAL_EB8928AA	Enteritidis	11	2017	2014-2023	2016-2019	Asia	South Korea	NA	NA	NA	Environment	Farm	NA	NA	NA
1693	SAL_FB2030AA	Enteritidis	8211	2008	2004-2013	2008-2011	Europe	Poland	NA	Lublin	NA	Animal	Chicken	NA	NA	NA
1694	SAMN02918548	Enteritidis	11	2008	2004-2013	2008-2011	Asia	China	NA	NA	NA	Food	Pet treat chicken jerky	NA	NA	NA
1695	SAMN05417497	Enteritidis	11	2012	2004-2013	2012-2015	South America	Peru	NA	NA	NA	Human	NA	NA	NA	NA
1696	SAMN05291756	Enteritidis	11	2001	≤ 2003	≤ 2003	Asia	China	Eastern China	Taiwan	NA	Animal	Squid	NA	NA	NA
1697	SAMN05291757	Enteritidis	11	2001	≤ 2003	≤ 2003	Asia	China	Eastern China	Taiwan	NA	Animal	Squid	NA	NA	NA
1698	SAMN05291758	Enteritidis	11	2001	≤ 2003	≤ 2003	Asia	China	Eastern China	Taiwan	NA	Animal	Squid	NA	NA	NA
1699	SAMN03577068	Enteritidis	11	2005	2004-2013	2004-2007	Africa	Ethiopia	NA	NA	Addis Ababa	Human	Feces	NA	NA	NA
1700	SAL_GA9212AA	Enteritidis	11	2014	2014-2023	2012-2015	Europe	Luxembourg	NA	NA	NA	Human	NA	NA	NA	NA
1701	SAL_GA9616AA	Enteritidis	11	NA	NA	NA	Europe	Norway	NA	NA	NA	Human	NA	NA	NA	NA
1702	SAL_GA9606AA	Enteritidis	11	NA	NA	NA	Europe	Netherlands	NA	NA	NA	Human	NA	NA	NA	NA
1703	SAMN05789335	Enteritidis	11	2016	2014-2023	2016-2019	North America	United States	NA	NA	NA	Human	Feces	NA	NA	NA
1704	SAMN11807578	Enteritidis	11	2010	2004-2013	2008-2011	South America	Peru	NA	NA	NA	Human	Blood	NA	NA	NA
1705	SAMN11860615	Enteritidis	11	2019	2014-2023	2016-2019	North America	United States	NA	Mississippi	NA	Animal	Chicken	NA	NA	NA
1706	SAMEA5548045	Enteritidis	11	2015	2014-2023	2012-2015	Europe	Germany	NA	NA	NA	Animal	Chicken	NA	NA	NA
1707	SAMEA5548046	Enteritidis	11	2015	2014-2023	2012-2015	Europe	Germany	NA	NA	NA	Animal	Chicken	NA	NA	NA
1708	SAMEA5548186	Enteritidis	11	2016	2014-2023	2016-2019	Europe	Germany	NA	NA	NA	Human	NA	NA	NA	NA
1709	SAMEA5548340	Enteritidis	11	2017	2014-2023	2016-2019	Europe	Germany	NA	NA	NA	Human	NA	NA	NA	NA
1710	SAMN11803033	Enteritidis	11	2018	2014-2023	2016-2019	North America	Canada	NA	NA	NA	Human	Feces	NA	NA	NA
1711	SAMEA8245953	Enteritidis	11	2018	2014-2023	2016-2019	Africa	Zambia	NA	NA	NA	Food	Food	NA	NA	NA
1712	SAL_FB2902AA	Enteritidis	11	2020	2014-2023	2020-2023	Oceania	Australia	NA	Victoria	NA	Environment	NA	NA	NA	NA
1713	SAL_FB2939AA	Enteritidis	11	2020	2014-2023	2020-2023	Oceania	Australia	NA	Victoria	NA	Environment	NA	NA	NA	NA
1714	SAMN16989331	Enteritidis	11	2020	2014-2023	2020-2023	North America	United States	NA	NA	Alabama	Animal	Chicken	NA	NA	NA
1715	SAMN17035176	Enteritidis	11	2018	2014-2023	2016-2019	North America	Canada	NA	NA	NA	Food	Chicken nuggets	NA	NA	NA
1716	SAMN16248638	Enteritidis	11	2018	2014-2023	2016-2019	North America	Canada	NA	NA	NA	Food	Chicken nuggets	NA	NA	NA
1717	SAMEA5732128	Enteritidis	11	2017	2014-2023	2016-2019	Europe	Czechia	NA	NA	NA	Animal	Chicken	NA	NA	NA
1718	SAMEA5732145	Enteritidis	11	2017	2014-2023	2016-2019	Europe	Czechia	NA	NA	NA	Animal	Chicken	NA	NA	NA
1719	SAMEA5732402	Enteritidis	11	2017	2014-2023	2016-2019	Europe	Spain	NA	NA	NA	Animal	Chicken	NA	NA	NA
1720	SAMN17486972	Enteritidis	11	2021	2014-2023	2020-2023	North America	United States	NA	Kansas	NA	Animal	Chicken	NA	NA	NA
1721	SAMN14539488	Enteritidis	11	2011	2004-2013	2008-2011	Asia	South Korea	NA	NA	NA	Environment	Egg hatchery	NA	NA	NA
1722	SAMN14539513	Enteritidis	11	2013	2004-2013	2012-2015	Asia	South Korea	NA	NA	NA	Environment	Chicken farm	NA	NA	NA
1723	SAMN14539525	Enteritidis	11	2017	2014-2023	2016-2019	Asia	South Korea	NA	NA	NA	Environment	Chicken farm	NA	NA	NA
1724	SAL_HA0531AA	Enteritidis	11	NA	NA	NA	Europe	Belgium	NA	NA	NA	Human	NA	NA	NA	NA
1725	SAL_HA0542AA	Enteritidis	11	NA	NA	NA	Europe	Sweden	NA	NA	NA	Human	NA	NA	NA	NA
1726	SAL_HA0549AA	Enteritidis	11	NA	NA	NA	Europe	Norway	NA	NA	NA	Human	NA	NA	NA	NA
1727	SAMN05875442	Enteritidis	11	2015	2014-2023	2012-2015	North America	Canada	NA	NA	NA	Human	NA	NA	NA	NA
1728	SAL_HA1823AA	Enteritidis	11	NA	NA	NA	Europe	Netherlands	NA	NA	NA	Human	NA	NA	NA	NA
1729	SAL_HA4385AA	Enteritidis	11	2016	2014-2023	2016-2019	Europe	Ireland	NA	NA	NA	Human	NA	NA	NA	NA
1730	SAMN05897861	Enteritidis	11	2002	≤ 2003	≤ 2003	Asia	China	NA	NA	NA	Animal	Shrimp	NA	NA	NA
1731	SAMN12108781	Enteritidis	11	2010	2004-2013	2008-2011	South America	Peru	NA	NA	NA	Human	Blood	NA	NA	NA
1732	SAMEA5556841	Enteritidis	11	2006	2004-2013	2004-2007	Asia	China	Eastern China	Taiwan	NA	NA	NA	NA	NA	NA
1733	SAMEA5556654	Enteritidis	11	2008	2004-2013	2008-2011	Asia	China	Eastern China	Taiwan	NA	NA	NA	NA	NA	NA
1734	SAMEA5557006	Enteritidis	11	2008	2004-2013	2008-2011	Asia	China	Eastern China	Taiwan	NA	Human	NA	NA	NA	NA
1735	SAMEA5556720	Enteritidis	11	2007	2004-2013	2004-2007	Asia	China	Eastern China	Taiwan	NA	Human	NA	NA	NA	NA
1736	SAMEA5556663	Enteritidis	11	2004	2004-2013	2004-2007	Asia	China	Eastern China	Taiwan	NA	Human	NA	NA	NA	NA
1737	SAMEA5556904	Enteritidis	11	2004	2004-2013	2004-2007	Asia	China	Eastern China	Taiwan	NA	Human	NA	NA	NA	NA
1738	SAMEA5556998	Enteritidis	11	2008	2004-2013	2008-2011	Asia	China	Eastern China	Taiwan	NA	Human	NA	NA	NA	NA
1739	SAMEA5556707	Enteritidis	11	2008	2004-2013	2008-2011	Asia	China	Eastern China	Taiwan	NA	Human	NA	NA	NA	NA
1740	SAMEA5556750	Enteritidis	11	2005	2004-2013	2004-2007	Asia	China	Eastern China	Taiwan	NA	Human	NA	NA	NA	NA
1741	SAMEA5556897	Enteritidis	11	2004	2004-2013	2004-2007	Asia	China	Eastern China	Taiwan	NA	Human	NA	NA	NA	NA
1742	SAMEA5556837	Enteritidis	11	2005	2004-2013	2004-2007	Asia	China	Eastern China	Taiwan	NA	Human	NA	NA	NA	NA
1743	SAMEA5556990	Enteritidis	11	2008	2004-2013	2008-2011	Asia	China	Eastern China	Taiwan	NA	Human	NA	NA	NA	NA
1744	SAMEA5556772	Enteritidis	11	2006	2004-2013	2004-2007	Asia	China	Eastern China	Taiwan	NA	Human	NA	NA	NA	NA
1745	SAMEA5556932	Enteritidis	11	2008	2004-2013	2008-2011	Asia	China	Eastern China	Taiwan	NA	Human	NA	NA	NA	NA
1746	SAMEA5556751	Enteritidis	11	2005	2004-2013	2004-2007	Asia	China	Eastern China	Taiwan	NA	Human	NA	NA	NA	NA
1747	SAMEA5556752	Enteritidis	11	2008	2004-2013	2008-2011	Asia	China	Eastern China	Taiwan	NA	Human	NA	NA	NA	NA
1748	SAMEA5556758	Enteritidis	11	2005	2004-2013	2004-2007	Asia	China	Eastern China	Taiwan	NA	Human	NA	NA	NA	NA
1749	SAMEA5556847	Enteritidis	11	2008	2004-2013	2008-2011	Asia	China	Eastern China	Taiwan	NA	Human	NA	NA	NA	NA
1750	SAMEA5556638	Enteritidis	11	2008	2004-2013	2008-2011	Asia	China	Eastern China	Taiwan	NA	Human	NA	NA	NA	NA
1751	SAMEA5556787	Enteritidis	11	2007	2004-2013	2004-2007	Asia	China	Eastern China	Taiwan	NA	Human	NA	NA	NA	NA
1752	SAMEA5556765	Enteritidis	11	2007	2004-2013	2004-2007	Asia	China	Eastern China	Taiwan	NA	Human	NA	NA	NA	NA
1753	SAMEA5556883	Enteritidis	11	2007	2004-2013	2004-2007	Asia	China	Eastern China	Taiwan	NA	Human	NA	NA	NA	NA
1754	SAMEA5556658	Enteritidis	11	2007	2004-2013	2004-2007	Asia	China	Eastern China	Taiwan	NA	Human	NA	NA	NA	NA
1755	SAMEA5556928	Enteritidis	11	2006	2004-2013	2004-2007	Asia	China	Eastern China	Taiwan	NA	Human	NA	NA	NA	NA
1756	SAMEA5556726	Enteritidis	11	2007	2004-2013	2004-2007	Asia	China	Eastern China	Taiwan	NA	Human	NA	NA	NA	NA
1757	SAMEA5556940	Enteritidis	11	2008	2004-2013	2008-2011	Asia	China	Eastern China	Taiwan	NA	Human	NA	NA	NA	NA
1758	SAMEA5556860	Enteritidis	11	2005	2004-2013	2004-2007	Asia	China	Eastern China	Taiwan	NA	Human	NA	NA	NA	NA
1759	SAMEA5556723	Enteritidis	11	2006	2004-2013	2004-2007	Asia	China	Eastern China	Taiwan	NA	Human	NA	NA	NA	NA
1760	SAMEA5556854	Enteritidis	11	2006	2004-2013	2004-2007	Asia	China	Eastern China	Taiwan	NA	Human	NA	NA	NA	NA
1761	SAMEA5556954	Enteritidis	11	2004	2004-2013	2004-2007	Asia	China	Eastern China	Taiwan	NA	Human	NA	NA	NA	NA
1762	SAMEA5556807	Enteritidis	11	2008	2004-2013	2008-2011	Asia	China	Eastern China	Taiwan	NA	Human	NA	NA	NA	NA
1763	SAMEA5556813	Enteritidis	11	2005	2004-2013	2004-2007	Asia	China	Eastern China	Taiwan	NA	Human	NA	NA	NA	NA
1764	SAMEA5556908	Enteritidis	11	2005	2004-2013	2004-2007	Asia	China	Eastern China	Taiwan	NA	Human	NA	NA	NA	NA
1765	SAMEA5556984	Enteritidis	11	2007	2004-2013	2004-2007	Asia	China	Eastern China	Taiwan	NA	Human	NA	NA	NA	NA
1766	SAMEA5556715	Enteritidis	11	2008	2004-2013	2008-2011	Asia	China	Eastern China	Taiwan	NA	Human	NA	NA	NA	NA
1767	SAMEA5556850	Enteritidis	11	2007	2004-2013	2004-2007	Asia	China	Eastern China	Taiwan	NA	Human	NA	NA	NA	NA
1768	SAMEA5556832	Enteritidis	11	2007	2004-2013	2004-2007	Asia	China	Eastern China	Taiwan	NA	Human	NA	NA	NA	NA
1769	SAMEA5556738	Enteritidis	11	2006	2004-2013	2004-2007	Asia	China	Eastern China	Taiwan	NA	Human	NA	NA	NA	NA
1770	SAMEA5556659	Enteritidis	11	2007	2004-2013	2004-2007	Asia	China	Eastern China	Taiwan	NA	Human	NA	NA	NA	NA
1771	SAMEA5556819	Enteritidis	11	2005	2004-2013	2004-2007	Asia	China	Eastern China	Taiwan	NA	Human	NA	NA	NA	NA
1772	SAMEA5556786	Enteritidis	11	2004	2004-2013	2004-2007	Asia	China	Eastern China	Taiwan	NA	Human	NA	NA	NA	NA
1773	SAMEA5556925	Enteritidis	11	2006	2004-2013	2004-2007	Asia	China	Eastern China	Taiwan	NA	Human	NA	NA	NA	NA
1774	SAMEA5556810	Enteritidis	11	2004	2004-2013	2004-2007	Asia	China	Eastern China	Taiwan	NA	Human	NA	NA	NA	NA
1775	SAMEA5556911	Enteritidis	11	2008	2004-2013	2008-2011	Asia	China	Eastern China	Taiwan	NA	Human	NA	NA	NA	NA
1776	SAMEA5557001	Enteritidis	11	2007	2004-2013	2004-2007	Asia	China	Eastern China	Taiwan	NA	Human	NA	NA	NA	NA
1777	SAMEA5556741	Enteritidis	11	2007	2004-2013	2004-2007	Asia	China	Eastern China	Taiwan	NA	Human	NA	NA	NA	NA
1778	SAMEA5556709	Enteritidis	11	2007	2004-2013	2004-2007	Asia	China	Eastern China	Taiwan	NA	Human	NA	NA	NA	NA
1779	SAMEA5556648	Enteritidis	11	2006	2004-2013	2004-2007	Asia	China	Eastern China	Taiwan	NA	Human	NA	NA	NA	NA
1780	SAMEA5556899	Enteritidis	11	2007	2004-2013	2004-2007	Asia	China	Eastern China	Taiwan	NA	Human	NA	NA	NA	NA
1781	SAMEA5556923	Enteritidis	11	2007	2004-2013	2004-2007	Asia	China	Eastern China	Taiwan	NA	Human	NA	NA	NA	NA
1782	SAMEA5556727	Enteritidis	11	2007	2004-2013	2004-2007	Asia	China	Eastern China	Taiwan	NA	Human	NA	NA	NA	NA
1783	SAMEA5556943	Enteritidis	11	2004	2004-2013	2004-2007	Asia	China	Eastern China	Taiwan	NA	Human	NA	NA	NA	NA
1784	SAMEA5556704	Enteritidis	11	2008	2004-2013	2008-2011	Asia	China	Eastern China	Taiwan	NA	Human	NA	NA	NA	NA
1785	SAMEA5556862	Enteritidis	11	2006	2004-2013	2004-2007	Asia	China	Eastern China	Taiwan	NA	Human	NA	NA	NA	NA
1786	SAMEA5556706	Enteritidis	11	2005	2004-2013	2004-2007	Asia	China	Eastern China	Taiwan	NA	Human	NA	NA	NA	NA
1787	SAMEA5556681	Enteritidis	11	2004	2004-2013	2004-2007	Asia	China	Eastern China	Taiwan	NA	Human	NA	NA	NA	NA
1788	SAMEA5556767	Enteritidis	11	2004	2004-2013	2004-2007	Asia	China	Eastern China	Taiwan	NA	Human	NA	NA	NA	NA
1789	SAMEA5556655	Enteritidis	11	2004	2004-2013	2004-2007	Asia	China	Eastern China	Taiwan	NA	Human	NA	NA	NA	NA
1790	SAMEA5557012	Enteritidis	11	2006	2004-2013	2004-2007	Asia	China	Eastern China	Taiwan	NA	Human	NA	NA	NA	NA
1791	SAMEA5556746	Enteritidis	11	2007	2004-2013	2004-2007	Asia	China	Eastern China	Taiwan	NA	Human	NA	NA	NA	NA
1792	SAMEA5556914	Enteritidis	11	2007	2004-2013	2004-2007	Asia	China	Eastern China	Taiwan	NA	Human	NA	NA	NA	NA
1793	SAMEA5556823	Enteritidis	11	2004	2004-2013	2004-2007	Asia	China	Eastern China	Taiwan	NA	Human	NA	NA	NA	NA
1794	SAMEA5556872	Enteritidis	11	2007	2004-2013	2004-2007	Asia	China	Eastern China	Taiwan	NA	Human	NA	NA	NA	NA
1795	SAMEA5556802	Enteritidis	11	2004	2004-2013	2004-2007	Asia	China	Eastern China	Taiwan	NA	Human	NA	NA	NA	NA
1796	SAMEA5556913	Enteritidis	11	2004	2004-2013	2004-2007	Asia	China	Eastern China	Taiwan	NA	Human	NA	NA	NA	NA
1797	SAMEA5556834	Enteritidis	11	2007	2004-2013	2004-2007	Asia	China	Eastern China	Taiwan	NA	Human	NA	NA	NA	NA
1798	SAMEA5556981	Enteritidis	11	2005	2004-2013	2004-2007	Asia	China	Eastern China	Taiwan	NA	Human	NA	NA	NA	NA
1799	SAMEA7115223	Enteritidis	11	2004	2004-2013	2004-2007	Asia	China	Eastern China	Taiwan	NA	Human	NA	NA	NA	NA
1800	SAMEA5556688	Enteritidis	11	2007	2004-2013	2004-2007	Asia	China	Eastern China	Taiwan	NA	Human	NA	NA	NA	NA
1801	SAMEA5556798	Enteritidis	11	2005	2004-2013	2004-2007	Asia	China	Eastern China	Taiwan	NA	Human	NA	NA	NA	NA
1802	SAMEA5556993	Enteritidis	11	2008	2004-2013	2008-2011	Asia	China	Eastern China	Taiwan	NA	Human	NA	NA	NA	NA
1803	SAMEA5556877	Enteritidis	11	2008	2004-2013	2008-2011	Asia	China	Eastern China	Taiwan	NA	Human	NA	NA	NA	NA
1804	SAMEA5556938	Enteritidis	11	2008	2004-2013	2008-2011	Asia	China	Eastern China	Taiwan	NA	Human	NA	NA	NA	NA
1805	SAMEA5556698	Enteritidis	11	2008	2004-2013	2008-2011	Asia	China	Eastern China	Taiwan	NA	Human	NA	NA	NA	NA
1806	SAMEA5556924	Enteritidis	11	2008	2004-2013	2008-2011	Asia	China	Eastern China	Taiwan	NA	Human	NA	NA	NA	NA
1807	SAMEA5556955	Enteritidis	11	2008	2004-2013	2008-2011	Asia	China	Eastern China	Taiwan	NA	Human	NA	NA	NA	NA
1808	SAMEA5556793	Enteritidis	11	2007	2004-2013	2004-2007	Asia	China	Eastern China	Taiwan	NA	Human	NA	NA	NA	NA
1809	SAMEA5556873	Enteritidis	11	2007	2004-2013	2004-2007	Asia	China	Eastern China	Taiwan	NA	Human	NA	NA	NA	NA
1810	SAMEA5556733	Enteritidis	11	2007	2004-2013	2004-2007	Asia	China	Eastern China	Taiwan	NA	Human	NA	NA	NA	NA
1811	SAMEA5556800	Enteritidis	11	2008	2004-2013	2008-2011	Asia	China	Eastern China	Taiwan	NA	Human	NA	NA	NA	NA
1812	SAMEA5556978	Enteritidis	11	2007	2004-2013	2004-2007	Asia	China	Eastern China	Taiwan	NA	Human	NA	NA	NA	NA
1813	SAMEA5556651	Enteritidis	11	2007	2004-2013	2004-2007	Asia	China	Eastern China	Taiwan	NA	Human	NA	NA	NA	NA
1814	SAMEA5556937	Enteritidis	11	2007	2004-2013	2004-2007	Asia	China	Eastern China	Taiwan	NA	Human	NA	NA	NA	NA
1815	SAMEA5556882	Enteritidis	11	2007	2004-2013	2004-2007	Asia	China	Eastern China	Taiwan	NA	Human	NA	NA	NA	NA
1816	SAMEA5556910	Enteritidis	11	2007	2004-2013	2004-2007	Asia	China	Eastern China	Taiwan	NA	Human	NA	NA	NA	NA
1817	SAMEA5556890	Enteritidis	11	2007	2004-2013	2004-2007	Asia	China	Eastern China	Taiwan	NA	Human	NA	NA	NA	NA
1818	SAMEA5556922	Enteritidis	11	2002	≤ 2003	≤ 2003	Asia	China	Eastern China	Taiwan	NA	Human	NA	NA	NA	NA
1819	SAMEA5556869	Enteritidis	11	2008	2004-2013	2008-2011	Asia	China	Eastern China	Taiwan	NA	Human	NA	NA	NA	NA
1820	SAMEA5556791	Enteritidis	11	2008	2004-2013	2008-2011	Asia	China	Eastern China	Taiwan	NA	Human	NA	NA	NA	NA
1821	SAMEA5556656	Enteritidis	11	2006	2004-2013	2004-2007	Asia	China	Eastern China	Taiwan	NA	Human	NA	NA	NA	NA
1822	SAMEA5556657	Enteritidis	11	2006	2004-2013	2004-2007	Asia	China	Eastern China	Taiwan	NA	Human	NA	NA	NA	NA
1823	SAMEA5556977	Enteritidis	11	2008	2004-2013	2008-2011	Asia	China	Eastern China	Taiwan	NA	Human	NA	NA	NA	NA
1824	SAMEA5556687	Enteritidis	11	2006	2004-2013	2004-2007	Asia	China	Eastern China	Taiwan	NA	Human	NA	NA	NA	NA
1825	SAMEA5556865	Enteritidis	11	2005	2004-2013	2004-2007	Asia	China	Eastern China	Taiwan	NA	Human	NA	NA	NA	NA
1826	SAMEA5556988	Enteritidis	11	2005	2004-2013	2004-2007	Asia	China	Eastern China	Taiwan	NA	Human	NA	NA	NA	NA
1827	SAMEA5556895	Enteritidis	11	2008	2004-2013	2008-2011	Asia	China	Eastern China	Taiwan	NA	Human	NA	NA	NA	NA
1828	SAMEA5556748	Enteritidis	11	2006	2004-2013	2004-2007	Asia	China	Eastern China	Taiwan	NA	Human	NA	NA	NA	NA
1829	SAMEA5556775	Enteritidis	11	2006	2004-2013	2004-2007	Asia	China	Eastern China	Taiwan	NA	Human	NA	NA	NA	NA
1830	SAMEA5556915	Enteritidis	11	2004	2004-2013	2004-2007	Asia	China	Eastern China	Taiwan	NA	Human	NA	NA	NA	NA
1831	SAMEA5556835	Enteritidis	11	2007	2004-2013	2004-2007	Asia	China	Eastern China	Taiwan	NA	Human	NA	NA	NA	NA
1832	SAMEA5556745	Enteritidis	11	2007	2004-2013	2004-2007	Asia	China	Eastern China	Taiwan	NA	Human	NA	NA	NA	NA
1833	SAMEA5556759	Enteritidis	11	2004	2004-2013	2004-2007	Asia	China	Eastern China	Taiwan	NA	Human	NA	NA	NA	NA
1834	SAMEA5556891	Enteritidis	11	2004	2004-2013	2004-2007	Asia	China	Eastern China	Taiwan	NA	Human	NA	NA	NA	NA
1835	SAMEA5556768	Enteritidis	11	2006	2004-2013	2004-2007	Asia	China	Eastern China	Taiwan	NA	Human	NA	NA	NA	NA
1836	SAMEA5556846	Enteritidis	11	2006	2004-2013	2004-2007	Asia	China	Eastern China	Taiwan	NA	Human	NA	NA	NA	NA
1837	SAMEA5556806	Enteritidis	11	2006	2004-2013	2004-2007	Asia	China	Eastern China	Taiwan	NA	Human	NA	NA	NA	NA
1838	SAMEA5556889	Enteritidis	11	2006	2004-2013	2004-2007	Asia	China	Eastern China	Taiwan	NA	Human	NA	NA	NA	NA
1839	SAMEA5556997	Enteritidis	11	2005	2004-2013	2004-2007	Asia	China	Eastern China	Taiwan	NA	Human	NA	NA	NA	NA
1840	SAMEA5556725	Enteritidis	11	2005	2004-2013	2004-2007	Asia	China	Eastern China	Taiwan	NA	Human	NA	NA	NA	NA
1841	SAMEA5556995	Enteritidis	11	2006	2004-2013	2004-2007	Asia	China	Eastern China	Taiwan	NA	Human	NA	NA	NA	NA
1842	SAMEA5556836	Enteritidis	11	2005	2004-2013	2004-2007	Asia	China	Eastern China	Taiwan	NA	Human	NA	NA	NA	NA
1843	SAMEA5556814	Enteritidis	11	2006	2004-2013	2004-2007	Asia	China	Eastern China	Taiwan	NA	Human	NA	NA	NA	NA
1844	SAMEA5556777	Enteritidis	11	2007	2004-2013	2004-2007	Asia	China	Eastern China	Taiwan	NA	Human	NA	NA	NA	NA
1845	SAMEA5556764	Enteritidis	11	2006	2004-2013	2004-2007	Asia	China	Eastern China	Taiwan	NA	Human	NA	NA	NA	NA
1846	SAMEA5556756	Enteritidis	11	2006	2004-2013	2004-2007	Asia	China	Eastern China	Taiwan	NA	Human	NA	NA	NA	NA
1847	SAMEA5556901	Enteritidis	11	2007	2004-2013	2004-2007	Asia	China	Eastern China	Taiwan	NA	Human	NA	NA	NA	NA
1848	SAMEA5556640	Enteritidis	11	2006	2004-2013	2004-2007	Asia	China	Eastern China	Taiwan	NA	Human	NA	NA	NA	NA
1849	SAMEA5556771	Enteritidis	11	2006	2004-2013	2004-2007	Asia	China	Eastern China	Taiwan	NA	Human	NA	NA	NA	NA
1850	SAMEA5556782	Enteritidis	11	2004	2004-2013	2004-2007	Asia	China	Eastern China	Taiwan	NA	Human	NA	NA	NA	NA
1851	SAMEA5556976	Enteritidis	11	2007	2004-2013	2004-2007	Asia	China	Eastern China	Taiwan	NA	Human	NA	NA	NA	NA
1852	SAMEA5556892	Enteritidis	11	2005	2004-2013	2004-2007	Asia	China	Eastern China	Taiwan	NA	Human	NA	NA	NA	NA
1853	SAMEA5556961	Enteritidis	11	2005	2004-2013	2004-2007	Asia	China	Eastern China	Taiwan	NA	Human	NA	NA	NA	NA
1854	SAMEA5556822	Enteritidis	11	2005	2004-2013	2004-2007	Asia	China	Eastern China	Taiwan	NA	Human	NA	NA	NA	NA
1855	SAMEA5556991	Enteritidis	11	2005	2004-2013	2004-2007	Asia	China	Eastern China	Taiwan	NA	Human	NA	NA	NA	NA
1856	SAMEA5556809	Enteritidis	11	2007	2004-2013	2004-2007	Asia	China	Eastern China	Taiwan	NA	Human	NA	NA	NA	NA
1857	SAMEA5556929	Enteritidis	11	2007	2004-2013	2004-2007	Asia	China	Eastern China	Taiwan	NA	Human	NA	NA	NA	NA
1858	SAMEA5556996	Enteritidis	11	2005	2004-2013	2004-2007	Asia	China	Eastern China	Taiwan	NA	Human	NA	NA	NA	NA
1859	SAMEA5556675	Enteritidis	11	2008	2004-2013	2008-2011	Asia	China	Eastern China	Taiwan	NA	Human	NA	NA	NA	NA
1860	SAMEA5556838	Enteritidis	11	2006	2004-2013	2004-2007	Asia	China	Eastern China	Taiwan	NA	Human	NA	NA	NA	NA
1861	SAMEA5556989	Enteritidis	11	2005	2004-2013	2004-2007	Asia	China	Eastern China	Taiwan	NA	Human	NA	NA	NA	NA
1862	SAMEA5556760	Enteritidis	11	2004	2004-2013	2004-2007	Asia	China	Eastern China	Taiwan	NA	Human	NA	NA	NA	NA
1863	SAMEA5556884	Enteritidis	11	2005	2004-2013	2004-2007	Asia	China	Eastern China	Taiwan	NA	Human	NA	NA	NA	NA
1864	SAMEA5556856	Enteritidis	11	2007	2004-2013	2004-2007	Asia	China	Eastern China	Taiwan	NA	Human	NA	NA	NA	NA
1865	SAMEA5556870	Enteritidis	11	2007	2004-2013	2004-2007	Asia	China	Eastern China	Taiwan	NA	Human	NA	NA	NA	NA
1866	SAMEA5556867	Enteritidis	11	2007	2004-2013	2004-2007	Asia	China	Eastern China	Taiwan	NA	Human	NA	NA	NA	NA
1867	SAMEA5556979	Enteritidis	11	2008	2004-2013	2008-2011	Asia	China	Eastern China	Taiwan	NA	Human	NA	NA	NA	NA
1868	SAMEA5556736	Enteritidis	11	2007	2004-2013	2004-2007	Asia	China	Eastern China	Taiwan	NA	Human	NA	NA	NA	NA
1869	SAMEA5556749	Enteritidis	11	2007	2004-2013	2004-2007	Asia	China	Eastern China	Taiwan	NA	Human	NA	NA	NA	NA
1870	SAMEA5556708	Enteritidis	11	2007	2004-2013	2004-2007	Asia	China	Eastern China	Taiwan	NA	Human	NA	NA	NA	NA
1871	SAMEA5556712	Enteritidis	11	2007	2004-2013	2004-2007	Asia	China	Eastern China	Taiwan	NA	Human	NA	NA	NA	NA
1872	SAMEA5556784	Enteritidis	11	2006	2004-2013	2004-2007	Asia	China	Eastern China	Taiwan	NA	Human	NA	NA	NA	NA
1873	SAMEA5556966	Enteritidis	11	2004	2004-2013	2004-2007	Asia	China	Eastern China	Taiwan	NA	Human	NA	NA	NA	NA
1874	SAMEA5556934	Enteritidis	11	2005	2004-2013	2004-2007	Asia	China	Eastern China	Taiwan	NA	Human	NA	NA	NA	NA
1875	SAMEA5556742	Enteritidis	11	2005	2004-2013	2004-2007	Asia	China	Eastern China	Taiwan	NA	Human	NA	NA	NA	NA
1876	SAMEA5556840	Enteritidis	11	2007	2004-2013	2004-2007	Asia	China	Eastern China	Taiwan	NA	Human	NA	NA	NA	NA
1877	SAMEA5556719	Enteritidis	11	2007	2004-2013	2004-2007	Asia	China	Eastern China	Taiwan	NA	Human	NA	NA	NA	NA
1878	SAMEA5557009	Enteritidis	11	2007	2004-2013	2004-2007	Asia	China	Eastern China	Taiwan	NA	Human	NA	NA	NA	NA
1879	SAMEA5556649	Enteritidis	11	2007	2004-2013	2004-2007	Asia	China	Eastern China	Taiwan	NA	Human	NA	NA	NA	NA
1880	SAMEA5556968	Enteritidis	11	2007	2004-2013	2004-2007	Asia	China	Eastern China	Taiwan	NA	Human	NA	NA	NA	NA
1881	SAMEA5556773	Enteritidis	11	2007	2004-2013	2004-2007	Asia	China	Eastern China	Taiwan	NA	Human	NA	NA	NA	NA
1882	SAMEA5556871	Enteritidis	11	2008	2004-2013	2008-2011	Asia	China	Eastern China	Taiwan	NA	Human	NA	NA	NA	NA
1883	SAMEA5556859	Enteritidis	11	2007	2004-2013	2004-2007	Asia	China	Eastern China	Taiwan	NA	Human	NA	NA	NA	NA
1884	SAMEA5556667	Enteritidis	5148	2008	2004-2013	2008-2011	Asia	China	Eastern China	Taiwan	NA	Human	NA	NA	NA	NA
1885	SAMEA5556669	Enteritidis	11	2007	2004-2013	2004-2007	Asia	China	Eastern China	Taiwan	NA	Human	NA	NA	NA	NA
1886	SAMEA5556799	Enteritidis	11	2007	2004-2013	2004-2007	Asia	China	Eastern China	Taiwan	NA	Human	NA	NA	NA	NA
1887	SAMEA5556975	Enteritidis	11	2007	2004-2013	2004-2007	Asia	China	Eastern China	Taiwan	NA	Human	NA	NA	NA	NA
1888	SAMEA5556789	Enteritidis	11	2007	2004-2013	2004-2007	Asia	China	Eastern China	Taiwan	NA	Human	NA	NA	NA	NA
1889	SAMEA5556833	Enteritidis	11	2006	2004-2013	2004-2007	Asia	China	Eastern China	Taiwan	NA	Human	NA	NA	NA	NA
1890	SAMEA5556957	Enteritidis	11	2006	2004-2013	2004-2007	Asia	China	Eastern China	Taiwan	NA	Human	NA	NA	NA	NA
1891	SAMEA5556718	Enteritidis	11	2006	2004-2013	2004-2007	Asia	China	Eastern China	Taiwan	NA	Human	NA	NA	NA	NA
1892	SAMEA5556697	Enteritidis	11	2005	2004-2013	2004-2007	Asia	China	Eastern China	Taiwan	NA	Human	NA	NA	NA	NA
1893	SAMEA5556747	Enteritidis	11	2005	2004-2013	2004-2007	Asia	China	Eastern China	Taiwan	NA	Human	NA	NA	NA	NA
1894	SAMEA5556888	Enteritidis	11	2007	2004-2013	2004-2007	Asia	China	Eastern China	Taiwan	NA	Human	NA	NA	NA	NA
1895	SAMEA5556761	Enteritidis	11	2007	2004-2013	2004-2007	Asia	China	Eastern China	Taiwan	NA	Human	NA	NA	NA	NA
1896	SAMEA5556666	Enteritidis	11	2007	2004-2013	2004-2007	Asia	China	Eastern China	Taiwan	NA	Human	NA	NA	NA	NA
1897	SAMEA5556818	Enteritidis	11	2004	2004-2013	2004-2007	Asia	China	Eastern China	Taiwan	NA	Human	NA	NA	NA	NA
1898	SAMEA5556898	Enteritidis	11	2007	2004-2013	2004-2007	Asia	China	Eastern China	Taiwan	NA	Human	NA	NA	NA	NA
1899	SAMEA5556740	Enteritidis	11	2006	2004-2013	2004-2007	Asia	China	Eastern China	Taiwan	NA	Human	NA	NA	NA	NA
1900	SAMEA7114299	Enteritidis	11	2008	2004-2013	2008-2011	Asia	China	Eastern China	Taiwan	NA	Human	NA	NA	NA	NA
1901	SAMEA5556861	Enteritidis	11	2007	2004-2013	2004-2007	Asia	China	Eastern China	Taiwan	NA	Human	NA	NA	NA	NA
1902	SAMEA5556645	Enteritidis	11	2007	2004-2013	2004-2007	Asia	China	Eastern China	Taiwan	NA	Human	NA	NA	NA	NA
1903	SAMEA5556774	Enteritidis	11	2004	2004-2013	2004-2007	Asia	China	Eastern China	Taiwan	NA	Human	NA	NA	NA	NA
1904	SAMEA5556743	Enteritidis	11	2004	2004-2013	2004-2007	Asia	China	Eastern China	Taiwan	NA	Human	NA	NA	NA	NA
1905	SAMEA5556671	Enteritidis	11	2004	2004-2013	2004-2007	Asia	China	Eastern China	Taiwan	NA	Human	NA	NA	NA	NA
1906	SAMEA5556852	Enteritidis	11	2004	2004-2013	2004-2007	Asia	China	Eastern China	Taiwan	NA	Human	NA	NA	NA	NA
1907	SAMEA5557005	Enteritidis	11	2005	2004-2013	2004-2007	Asia	China	Eastern China	Taiwan	NA	Human	NA	NA	NA	NA
1908	SAMEA5556714	Enteritidis	11	2005	2004-2013	2004-2007	Asia	China	Eastern China	Taiwan	NA	Human	NA	NA	NA	NA
1909	SAMEA5556829	Enteritidis	11	2005	2004-2013	2004-2007	Asia	China	Eastern China	Taiwan	NA	Human	NA	NA	NA	NA
1910	SAMEA5556664	Enteritidis	11	2006	2004-2013	2004-2007	Asia	China	Eastern China	Taiwan	NA	Human	NA	NA	NA	NA
1911	SAMEA5556969	Enteritidis	11	2008	2004-2013	2008-2011	Asia	China	Eastern China	Taiwan	NA	Human	NA	NA	NA	NA
1912	SAMEA5556849	Enteritidis	11	2004	2004-2013	2004-2007	Asia	China	Eastern China	Taiwan	NA	Human	NA	NA	NA	NA
1913	SAMEA5556825	Enteritidis	11	2007	2004-2013	2004-2007	Asia	China	Eastern China	Taiwan	NA	Human	NA	NA	NA	NA
1914	SAMEA5556647	Enteritidis	11	2004	2004-2013	2004-2007	Asia	China	Eastern China	Taiwan	NA	Human	NA	NA	NA	NA
1915	SAMEA5556857	Enteritidis	11	2004	2004-2013	2004-2007	Asia	China	Eastern China	Taiwan	NA	Human	NA	NA	NA	NA
1916	SAMEA5557015	Enteritidis	11	2007	2004-2013	2004-2007	Asia	China	Eastern China	Taiwan	NA	Human	NA	NA	NA	NA
1917	SAMEA5556985	Enteritidis	11	2007	2004-2013	2004-2007	Asia	China	Eastern China	Taiwan	NA	Human	NA	NA	NA	NA
1918	SAMEA5556959	Enteritidis	11	2006	2004-2013	2004-2007	Asia	China	Eastern China	Taiwan	NA	Human	NA	NA	NA	NA
1919	SAMEA5556776	Enteritidis	11	2006	2004-2013	2004-2007	Asia	China	Eastern China	Taiwan	NA	Human	NA	NA	NA	NA
1920	SAMEA5556755	Enteritidis	11	2005	2004-2013	2004-2007	Asia	China	Eastern China	Taiwan	NA	Human	NA	NA	NA	NA
1921	SAMEA5556826	Enteritidis	11	2004	2004-2013	2004-2007	Asia	China	Eastern China	Taiwan	NA	Human	NA	NA	NA	NA
1922	SAMEA5556717	Enteritidis	5148	2007	2004-2013	2004-2007	Asia	China	Eastern China	Taiwan	NA	Human	NA	NA	NA	NA
1923	SAMEA5556982	Enteritidis	11	2004	2004-2013	2004-2007	Asia	China	Eastern China	Taiwan	NA	Human	NA	NA	NA	NA
1924	SAMEA5556844	Enteritidis	5148	2004	2004-2013	2004-2007	Asia	China	Eastern China	Taiwan	NA	Human	NA	NA	NA	NA
1925	SAMEA5556973	Enteritidis	11	2007	2004-2013	2004-2007	Asia	China	Eastern China	Taiwan	NA	Human	NA	NA	NA	NA
1926	SAMEA5556711	Enteritidis	11	2007	2004-2013	2004-2007	Asia	China	Eastern China	Taiwan	NA	Human	NA	NA	NA	NA
1927	SAMEA5556842	Enteritidis	11	2007	2004-2013	2004-2007	Asia	China	Eastern China	Taiwan	NA	Human	NA	NA	NA	NA
1928	SAMEA5556694	Enteritidis	11	2008	2004-2013	2008-2011	Asia	China	Eastern China	Taiwan	NA	Human	NA	NA	NA	NA
1929	SAMEA5556686	Enteritidis	11	2008	2004-2013	2008-2011	Asia	China	Eastern China	Taiwan	NA	Human	NA	NA	NA	NA
1930	SAMEA5556674	Enteritidis	11	2007	2004-2013	2004-2007	Asia	China	Eastern China	Taiwan	NA	Human	NA	NA	NA	NA
1931	SAMEA5556848	Enteritidis	11	2007	2004-2013	2004-2007	Asia	China	Eastern China	Taiwan	NA	Human	NA	NA	NA	NA
1932	SAMEA5556797	Enteritidis	11	2007	2004-2013	2004-2007	Asia	China	Eastern China	Taiwan	NA	Human	NA	NA	NA	NA
1933	SAMEA5556971	Enteritidis	11	2004	2004-2013	2004-2007	Asia	China	Eastern China	Taiwan	NA	Human	NA	NA	NA	NA
1934	SAMEA5556744	Enteritidis	11	2007	2004-2013	2004-2007	Asia	China	Eastern China	Taiwan	NA	Human	NA	NA	NA	NA
1935	SAMEA5556769	Enteritidis	11	2007	2004-2013	2004-2007	Asia	China	Eastern China	Taiwan	NA	Human	NA	NA	NA	NA
1936	SAMEA5556843	Enteritidis	11	2007	2004-2013	2004-2007	Asia	China	Eastern China	Taiwan	NA	Human	NA	NA	NA	NA
1937	SAMEA5556739	Enteritidis	11	2005	2004-2013	2004-2007	Asia	China	Eastern China	Taiwan	NA	Human	NA	NA	NA	NA
1938	SAMEA5556853	Enteritidis	11	2005	2004-2013	2004-2007	Asia	China	Eastern China	Taiwan	NA	Human	NA	NA	NA	NA
1939	SAMEA5556801	Enteritidis	11	2007	2004-2013	2004-2007	Asia	China	Eastern China	Taiwan	NA	Human	NA	NA	NA	NA
1940	SAMEA5556817	Enteritidis	11	2007	2004-2013	2004-2007	Asia	China	Eastern China	Taiwan	NA	Human	NA	NA	NA	NA
1941	SAMEA5556803	Enteritidis	11	2007	2004-2013	2004-2007	Asia	China	Eastern China	Taiwan	NA	Human	NA	NA	NA	NA
1942	SAMEA5556646	Enteritidis	11	2008	2004-2013	2008-2011	Asia	China	Eastern China	Taiwan	NA	Human	NA	NA	NA	NA
1943	SAMEA5556690	Enteritidis	11	2007	2004-2013	2004-2007	Asia	China	Eastern China	Taiwan	NA	Human	NA	NA	NA	NA
1944	SAMEA5556831	Enteritidis	11	2007	2004-2013	2004-2007	Asia	China	Eastern China	Taiwan	NA	Human	NA	NA	NA	NA
1945	SAMEA5556918	Enteritidis	11	2007	2004-2013	2004-2007	Asia	China	Eastern China	Taiwan	NA	Human	NA	NA	NA	NA
1946	SAMEA5556948	Enteritidis	11	2007	2004-2013	2004-2007	Asia	China	Eastern China	Taiwan	NA	Human	NA	NA	NA	NA
1947	SAMEA5556696	Enteritidis	11	2007	2004-2013	2004-2007	Asia	China	Eastern China	Taiwan	NA	Human	NA	NA	NA	NA
1948	SAMEA5556827	Enteritidis	11	2007	2004-2013	2004-2007	Asia	China	Eastern China	Taiwan	NA	Human	NA	NA	NA	NA
1949	SAMEA5556999	Enteritidis	11	2008	2004-2013	2008-2011	Asia	China	Eastern China	Taiwan	NA	Human	NA	NA	NA	NA
1950	SAMEA5556783	Enteritidis	11	2007	2004-2013	2004-2007	Asia	China	Eastern China	Taiwan	NA	Human	NA	NA	NA	NA
1951	SAMEA5556851	Enteritidis	11	2007	2004-2013	2004-2007	Asia	China	Eastern China	Taiwan	NA	Human	NA	NA	NA	NA
1952	SAMEA5556879	Enteritidis	11	2007	2004-2013	2004-2007	Asia	China	Eastern China	Taiwan	NA	Human	NA	NA	NA	NA
1953	SAMEA5557008	Enteritidis	11	2007	2004-2013	2004-2007	Asia	China	Eastern China	Taiwan	NA	Human	NA	NA	NA	NA
1954	SAMEA5556828	Enteritidis	11	2005	2004-2013	2004-2007	Asia	China	Eastern China	Taiwan	NA	Human	NA	NA	NA	NA
1955	SAMEA5556728	Enteritidis	11	2007	2004-2013	2004-2007	Asia	China	Eastern China	Taiwan	NA	Human	NA	NA	NA	NA
1956	SAMEA5556902	Enteritidis	11	2007	2004-2013	2004-2007	Asia	China	Eastern China	Taiwan	NA	Human	NA	NA	NA	NA
1957	SAMEA5556905	Enteritidis	11	2004	2004-2013	2004-2007	Asia	China	Eastern China	Taiwan	NA	Human	NA	NA	NA	NA
1958	SAMEA5556896	Enteritidis	11	2004	2004-2013	2004-2007	Asia	China	Eastern China	Taiwan	NA	Human	NA	NA	NA	NA
1959	SAMEA5556939	Enteritidis	11	2006	2004-2013	2004-2007	Asia	China	Eastern China	Taiwan	NA	Human	NA	NA	NA	NA
1960	SAMEA5556863	Enteritidis	11	2008	2004-2013	2008-2011	Asia	China	Eastern China	Taiwan	NA	Human	NA	NA	NA	NA
1961	SAMEA5556812	Enteritidis	11	2007	2004-2013	2004-2007	Asia	China	Eastern China	Taiwan	NA	Human	NA	NA	NA	NA
1962	SAL_GB5135AA	Enteritidis	11	NA	NA	NA	Asia	China	NA	NA	NA	NA	NA	NA	NA	NA
1963	SAL_GB5136AA	Enteritidis	11	NA	NA	NA	Asia	China	Central China	Hubei	NA	NA	NA	NA	NA	NA
1964	SAL_GB5140AA	Enteritidis	11	NA	NA	NA	Asia	China	Central China	Hubei	NA	NA	NA	NA	NA	NA
1965	SAL_GB6296AA	Enteritidis	11	NA	NA	NA	Asia	China	Central China	Hubei	NA	NA	NA	NA	NA	NA
1966	SAL_GB6299AA	Enteritidis	11	NA	NA	NA	Asia	China	Central China	Hubei	NA	NA	NA	NA	NA	NA
1967	SAL_GB6357AA	Enteritidis	11	NA	NA	NA	Asia	China	Central China	Hubei	NA	NA	NA	NA	NA	NA
1968	SAL_GB6358AA	Enteritidis	11	NA	NA	NA	Asia	China	Central China	Hubei	NA	NA	NA	NA	NA	NA
1969	SAL_GB6359AA	Enteritidis	11	NA	NA	NA	Asia	China	Central China	Hubei	NA	NA	NA	NA	NA	NA
1970	SAL_GB6364AA	Enteritidis	11	NA	NA	NA	Asia	China	Central China	Hubei	NA	NA	NA	NA	NA	NA
1971	SAL_GB6367AA	Enteritidis	11	NA	NA	NA	Asia	China	Central China	Hubei	NA	NA	NA	NA	NA	NA
1972	SAL_GB6369AA	Enteritidis	11	NA	NA	NA	Asia	China	Central China	Hubei	NA	NA	NA	NA	NA	NA
1973	SAL_GB6370AA	Enteritidis	11	NA	NA	NA	Asia	China	Central China	Hubei	NA	NA	NA	NA	NA	NA
1974	SAL_GB6371AA	Enteritidis	11	NA	NA	NA	Asia	China	Central China	Hubei	NA	NA	NA	NA	NA	NA
1975	SAL_GB6372AA	Enteritidis	11	NA	NA	NA	Asia	China	Central China	Hubei	NA	NA	NA	NA	NA	NA
1976	SAL_GB6377AA	Enteritidis	11	NA	NA	NA	Asia	China	Eastern China	Shanghai	NA	NA	NA	NA	NA	NA
1977	SAL_GB6378AA	Enteritidis	11	NA	NA	NA	Asia	China	Eastern China	Shanghai	NA	NA	NA	NA	NA	NA
1978	SAL_GB6383AA	Enteritidis	11	NA	NA	NA	Asia	China	Eastern China	Beijing	NA	NA	NA	NA	NA	NA
1979	SAL_GB6384AA	Enteritidis	11	NA	NA	NA	Asia	China	Eastern China	Beijing	NA	NA	NA	NA	NA	NA
1980	SAL_GB6387AA	Enteritidis	11	NA	NA	NA	Asia	China	Eastern China	Beijing	NA	NA	NA	NA	NA	NA
1981	SAL_GB6402AA	Enteritidis	11	NA	NA	NA	Asia	China	Eastern China	Beijing	NA	NA	NA	NA	NA	NA
1982	SAL_GB6403AA	Enteritidis	11	NA	NA	NA	Asia	China	Eastern China	Beijing	NA	NA	NA	NA	NA	NA
1983	SAL_GB6404AA	Enteritidis	11	NA	NA	NA	Asia	China	Eastern China	Beijing	NA	NA	NA	NA	NA	NA
1984	SAL_GB6422AA	Enteritidis	11	NA	NA	NA	Asia	China	Eastern China	Beijing	NA	NA	NA	NA	NA	NA
1985	SAL_GB6472AA	Enteritidis	11	NA	NA	NA	Asia	China	Eastern China	Beijing	NA	NA	NA	NA	NA	NA
1986	SAL_GB6473AA	Enteritidis	11	NA	NA	NA	Asia	China	Eastern China	Beijing	NA	NA	NA	NA	NA	NA
1987	SAMEA5671376	Enteritidis	11	2003	≤ 2003	≤ 2003	Europe	Northern Ireland	NA	Northern Ireland	NA	Human	NA	NA	NA	NA
1988	SAMEA5671667	Enteritidis	11	2008	2004-2013	2008-2011	Asia	China	Eastern China	Taiwan	NA	Human	NA	NA	NA	NA
1989	SAMEA5671619	Enteritidis	11	2007	2004-2013	2004-2007	Asia	China	Eastern China	Taiwan	NA	Human	NA	NA	NA	NA
1990	SAMEA5671634	Enteritidis	11	2006	2004-2013	2004-2007	Asia	China	Eastern China	Taiwan	NA	Human	NA	NA	NA	NA
1991	SAMEA5671683	Enteritidis	11	2006	2004-2013	2004-2007	Asia	China	Eastern China	Taiwan	NA	Human	NA	NA	NA	NA
1992	SAMEA5671120	Enteritidis	11	2006	2004-2013	2004-2007	Asia	China	Eastern China	Taiwan	NA	Human	NA	NA	NA	NA
1993	SAMEA5671563	Enteritidis	11	2006	2004-2013	2004-2007	Asia	China	Eastern China	Taiwan	NA	Human	NA	NA	NA	NA
1994	SAMEA5671658	Enteritidis	11	2007	2004-2013	2004-2007	Asia	China	Eastern China	Taiwan	NA	Human	NA	NA	NA	NA
1995	SAMEA5671167	Enteritidis	11	2007	2004-2013	2004-2007	Asia	China	Eastern China	Taiwan	NA	Human	NA	NA	NA	NA
1996	SAMEA5671151	Enteritidis	11	2007	2004-2013	2004-2007	Asia	China	Eastern China	Taiwan	NA	Human	NA	NA	NA	NA
1997	SAMEA5671611	Enteritidis	11	2007	2004-2013	2004-2007	Asia	China	Eastern China	Taiwan	NA	Human	NA	NA	NA	NA
1998	SAMEA5671159	Enteritidis	11	2007	2004-2013	2004-2007	Asia	China	Eastern China	Taiwan	NA	Human	NA	NA	NA	NA
[truncated: 1,353 more rows]

## Sheet: S2.Phylogenetic data
No.	Accession No.	Completeness	Contamination	Contig_N50	Genome_Size	Total_Contigs	Lineage	Sequence Type	Potential transmission Cluster (snp≤4)	Year		Location				Isolation Source
										Year range (4 years)	Year	Country	Country part	Province	Region	source type(human/animal/food/envrioment)	isolation source
1301 (Reference)	SAMEA1705941	100	0.23	4685848	4685848	1	Global-a Clade	11	1579	NA	NA	United Kingdom	NA	NA	NA	NA	NA
2783 (Outgroup)	SAMN02908661	99.99	0.09	73116	4727346	149	Other predicted clades	331	2110	NA	1988-1992	Brazil	NA	NA		Animal	NA
1	SAMEA2342571	100	0.04	240449	4900098	70	Other predicted clades	183	2104	≤ 2003	2000	Germany	NA	NA	NA	Animal	NA
2	SAMEA1484333	100	0.11	405964	4590175	61	Other predicted clades	168	9	≤ 2003	2001	Germany	NA	NA	NA	Animal	NA
3	SAMEA4279281	100	0.11	406159	4708158	57	Global-a Clade	11	1334	2004-2007	2005	Uruguay	NA	NA	NA	Human	Feces
4	SAMEA2053459	100	0.06	489040	4960214	36	Other predicted clades	11	2098	2008-2011	2011	United States	NA	NA	NA	Human	Feces
5	SAMN41679196	100	0.13	479170	4801792	342	Global-c Clade	11	160	2020-2023	2020	China	Eastern China	Zhejiang	NA	Human	Blood
6	SAMEA1966600	100	0.09	502273	4965943	228	Other predicted clades	11	2099	2012-2015	2012	United States	NA	NA	NA	Human	Feces
7	SAMN49409954	100	0.12	478743	4733620	67	Global-c Clade	11	325	2016-2019	2019	China	Eastern China	Zhejiang	NA	Human	Feces
8	SAMN49409955	100	0.41	221423	5314676	565	Global-c Clade	11	363	2016-2019	2019	China	Eastern China	Zhejiang	NA	Human	Feces
9	SAMN49409956	100	0.1	478480	4765388	83	Global-b1 Clade	11	41	2016-2019	2019	China	Eastern China	Zhejiang	NA	Human	Feces
10	SAMN49409957	100	0.09	478747	4768592	87	Global-b1 Clade	11	957	2016-2019	2019	China	Eastern China	Zhejiang	NA	Human	Feces
11	SAMN49409958	100	0.12	479037	4733832	82	Global-c Clade	11	87	2016-2019	2019	China	Eastern China	Zhejiang	NA	Human	Feces
12	SAMN49409959	100	0.1	479247	4729249	68	Global-c Clade	11	81	2016-2019	2019	China	Eastern China	Zhejiang	NA	Human	Feces
13	SAMN49409960	100	0.11	479035	4776210	80	Global-b1 Clade	11	28	2016-2019	2019	China	Eastern China	Zhejiang	NA	Human	Feces
14	SAMN49409961	100	0.1	478743	4732314	61	Global-c Clade	11	276	2016-2019	2019	China	Eastern China	Zhejiang	NA	Human	Feces
15	SAMN49409962	100	0.09	478531	4761911	63	Global-c Clade	11	462	2016-2019	2019	China	Eastern China	Zhejiang	NA	Human	Feces
16	SAMN49409963	100	0.09	479036	4761439	65	Global-c Clade	11	240	2016-2019	2019	China	Eastern China	Zhejiang	NA	Human	Feces
17	SAMN49409964	100	0.1	478906	4777035	88	Global-b1 Clade	11	29	2016-2019	2019	China	Eastern China	Zhejiang	NA	Human	Feces
18	SAMN49409965	100	0.09	479033	4762455	64	Global-c Clade	11	596	2016-2019	2019	China	Eastern China	Zhejiang	NA	Human	Feces
19	SAMN49409966	100	0.09	478540	4761799	64	Global-c Clade	11	701	2016-2019	2019	China	Eastern China	Zhejiang	NA	Human	Feces
20	SAMN49409967	100	0.07	406665	4971337	100	Global-c Clade	11	512	2016-2019	2019	China	Eastern China	Zhejiang	NA	Human	Feces
21	SAMN49409968	100	0.19	287024	5178635	404	Global-b1 Clade	11	1149	2016-2019	2019	China	Eastern China	Zhejiang	NA	Human	Feces
22	SAMN49409969	100	0.1	478958	4737054	69	Global-b1 Clade	11	1195	2016-2019	2019	China	Eastern China	Zhejiang	NA	Human	Feces
23	SAMN49409970	100	0.09	479036	4767110	83	Global-c Clade	11	220	2016-2019	2019	China	Eastern China	Zhejiang	NA	Human	Feces
24	SAMN49409971	100	0.11	478531	4708166	68	Global-b1 Clade	11	1091	2016-2019	2019	China	Eastern China	Zhejiang	NA	Human	Feces
25	SAMN49409972	100	0.12	489575	4731804	58	Global-c Clade	11	86	2016-2019	2019	China	Eastern China	Zhejiang	NA	Human	Feces
26	SAMN49409973	100	0.01	406665	4864814	122	Global-c Clade	11	513	2016-2019	2019	China	Eastern China	Zhejiang	NA	Human	Feces
27	SAMN49409974	100	0.12	478743	4735132	77	Global-c Clade	11	83	2020-2023	2020	China	Eastern China	Zhejiang	NA	Human	Feces
28	SAMN49409975	100	0.11	478531	4707351	78	Global-b1 Clade	11	1131	2020-2023	2020	China	Eastern China	Zhejiang	NA	Human	Feces
29	SAMN49409976	100	0.1	478806	4706844	72	Global-b2 Clade	11	963	2020-2023	2020	China	Eastern China	Zhejiang	NA	Human	Blood
30	SAMN49409977	100	0.09	478535	4756674	84	Global-b1 Clade	11	954	2020-2023	2020	China	Eastern China	Zhejiang	NA	Human	Feces
31	SAMN49409978	100	0.11	479036	4740604	189	Global-b1 Clade	11	1086	2020-2023	2020	China	Eastern China	Zhejiang	NA	Human	Feces
32	SAMN49409979	100	0.09	478742	4777667	126	Global-c Clade	11	202	2020-2023	2020	China	Eastern China	Zhejiang	NA	Human	Feces
33	SAMN49409980	100	0.09	478535	4753511	67	Global-b1 Clade	11	952	2020-2023	2020	China	Eastern China	Zhejiang	NA	Human	Feces
34	SAMN49409981	100	0.1	479037	4731445	57	Global-c Clade	11	78	2020-2023	2020	China	Eastern China	Zhejiang	NA	Human	Feces
35	SAMN49409982	100	0.12	478531	4731876	61	Global-c Clade	11	72	2020-2023	2020	China	Eastern China	Zhejiang	NA	Human	Feces
36	SAMN49409983	100	0.09	479046	4684072	59	Global-c Clade	11	742	2020-2023	2020	China	Eastern China	Zhejiang	NA	Human	Feces
37	SAMN49409984	100	0.1	479328	4703232	59	Global-b2 Clade	11	960	2020-2023	2020	China	Eastern China	Zhejiang	NA	Human	Feces
38	SAMN49409985	100	0.1	478531	4703844	59	Global-b2 Clade	11	960	2020-2023	2020	China	Eastern China	Zhejiang	NA	Human	Feces
39	SAMN49409986	100	0.1	478822	4736450	66	Global-c Clade	11	336	2020-2023	2020	China	Eastern China	Zhejiang	NA	Human	Feces
40	SAMN49409987	100	0.1	489575	4730510	55	Global-c Clade	11	336	2020-2023	2020	China	Eastern China	Zhejiang	NA	Human	Feces
41	SAMN49409988	100	0.11	478532	4730203	77	Global-c Clade	11	113	2020-2023	2020	China	Eastern China	Zhejiang	NA	Human	Feces
42	SAMN49409989	100	0.09	478531	4784973	166	Global-c Clade	11	472	2020-2023	2020	China	Eastern China	Zhejiang	NA	Human	Feces
43	SAMN49409990	100	0.39	479249	4745480	118	Global-c Clade	11	371	2020-2023	2020	China	Eastern China	Zhejiang	NA	Human	Feces
44	SAMN49409991	100	0.39	478826	4795507	221	Global-b1 Clade	11	946	2020-2023	2020	China	Eastern China	Zhejiang	NA	Human	Feces
45	SAMN49409992	100	0.09	479246	4780815	121	Global-c Clade	11	221	2020-2023	2020	China	Eastern China	Zhejiang	NA	Human	Feces
46	SAMN41679474	100	0.09	478955	4822149	72	Global-c Clade	11	310	2020-2023	2020	China	Eastern China	Zhejiang	NA	Human	Feces
47	SAMN49409993	100	0.09	478535	4784304	187	Global-b1 Clade	11	949	2020-2023	2020	China	Eastern China	Zhejiang	NA	Human	Feces
48	SAMN49409994	100	0.1	478958	4731291	57	Global-c Clade	11	261	2020-2023	2020	China	Eastern China	Zhejiang	NA	Human	Feces
49	SAMN49409995	100	0.09	479036	4766923	78	Global-c Clade	11	221	2020-2023	2020	China	Eastern China	Zhejiang	NA	Human	Feces
50	SAMN49409996	100	0.1	479037	4727296	52	Global-c Clade	11	261	2020-2023	2020	China	Eastern China	Zhejiang	NA	Human	Feces
51	SAMN49409997	100	0.37	479249	5271267	2029	Global-c Clade	11	374	2020-2023	2020	China	Eastern China	Zhejiang	NA	Human	Feces
52	SAMN41679473	100	0.19	478531	4781456	252	Global-c Clade	11	79	2020-2023	2020	China	Eastern China	Zhejiang	NA	Human	Feces
53	SAMN41679472	100	0.09	478530	4776074	103	Global-c Clade	11	221	2020-2023	2020	China	Eastern China	Zhejiang	NA	Human	Feces
55	SAMN41679471	100	0.09	478535	4755145	78	Global-b1 Clade	11	953	2020-2023	2020	China	Eastern China	Zhejiang	NA	Human	Feces
56	SAMN41679469	100	0.11	406648	4732135	172	Global-c Clade	11	144	2020-2023	2020	China	Eastern China	Zhejiang	NA	Human	Feces
57	SAMN41679466	100	0.12	478531	4729898	59	Global-c Clade	11	261	2020-2023	2020	China	Eastern China	Zhejiang	NA	Human	Feces
58	SAMN41679465	100	0.1	478822	4732483	59	Global-c Clade	11	371	2020-2023	2020	China	Eastern China	Zhejiang	NA	Human	Feces
59	SAMN49409999	100	0.11	479035	4731540	161	Global-b1 Clade	11	1149	2020-2023	2020	China	Eastern China	Zhejiang	NA	Human	Feces
60	SAMN41679463	100	1.46	479673	4827771	303	Global-c Clade	11	218	2020-2023	2020	China	Eastern China	Zhejiang	NA	Human	Feces
61	SAMN49410000	100	0.11	100956	4786987	204	Global-c Clade	11	359	2020-2023	2021	China	Eastern China	Zhejiang	NA	Human	Blood
62	SAMN41679504	100	0.09	478535	4755712	81	Global-b1 Clade	11	948	2020-2023	2021	China	Eastern China	Zhejiang	NA	Human	Feces
63	SAMN41679503	100	0.11	478531	4745105	108	Global-c Clade	11	138	2020-2023	2021	China	Eastern China	Zhejiang	NA	Human	Feces
64	SAMN41679500	100	0.13	478743	4744990	112	Global-c Clade	11	333	2020-2023	2021	China	Eastern China	Zhejiang	NA	Human	Feces
65	SAMN41679498	100	0.12	478531	4738406	83	Global-c Clade	11	130	2020-2023	2021	China	Eastern China	Zhejiang	NA	Human	Feces
66	SAMN41679496	100	0.1	489572	4822391	63	Global-c Clade	11	310	2020-2023	2021	China	Eastern China	Zhejiang	NA	Human	Feces
67	SAMN41679495	100	0.1	489935	4823997	126	Global-c Clade	11	458	2020-2023	2021	China	Eastern China	Zhejiang	NA	Human	Feces
68	SAMN41679494	100	0.1	478532	4743771	103	Global-c Clade	11	537	2020-2023	2021	China	Eastern China	Zhejiang	NA	Human	Feces
69	SAMN41679493	100	0.09	479036	4763958	87	Global-c Clade	11	243	2020-2023	2021	China	Eastern China	Zhejiang	NA	Human	Feces
70	SAMN41679489	100	0.09	478531	4738439	65	Global-b2 Clade	11	993	2020-2023	2021	China	Eastern China	Zhejiang	NA	Human	Feces
71	SAMN41679488	100	0.12	479037	4733812	73	Global-c Clade	11	339	2020-2023	2021	China	Eastern China	Zhejiang	NA	Human	Feces
72	SAMN41679484	100	0.12	478532	4711806	70	Global-b1 Clade	11	1132	2020-2023	2021	China	Eastern China	Zhejiang	NA	Human	Feces
73	SAMN41679483	100	0.74	478956	4780298	151	Global-c Clade	11	199	2020-2023	2021	China	Eastern China	Zhejiang	NA	Human	Feces
74	SAMN41679481	100	0.44	478531	4747554	110	Global-b1 Clade	11	1196	2020-2023	2021	China	Eastern China	Zhejiang	NA	Human	Feces
75	SAMN41679462	100	0.1	406277	4744946	94	Global-c Clade	11	544	2020-2023	2021	China	Eastern China	Zhejiang	NA	Human	Feces
76	SAMN41679492	100	0.09	479037	4764206	116	Global-b1 Clade	11	910	2020-2023	2021	China	Eastern China	Zhejiang	NA	Human	Feces
77	SAMN41679490	100	0.12	478531	4737155	68	Global-c Clade	11	94	2020-2023	2021	China	Eastern China	Zhejiang	NA	Human	Feces
78	SAMN41679200	100	0.11	478742	4885868	408	Global-c Clade	11	450	2020-2023	2020	China	Central China	Hubei	NA	Human	Blood
79	SAMN41679204	100	0.15	478531	4777844	243	Global-c Clade	11	115	2020-2023	2020	China	Central China	Hubei	NA	Human	Blood
80	SAMN41679205	100	0.47	478531	4846178	380	Global-c Clade	11	590	2020-2023	2020	China	Eastern China	Jiangsu	NA	Human	Blood
81	SAMN41679206	100	0.09	478531	4818789	270	Global-c Clade	11	473	2020-2023	2020	China	Eastern China	Jiangsu	NA	Human	Blood
82	SAMN41679207	100	0.3	478743	4797889	421	Global-b2 Clade	11	1031	2020-2023	2020	China	Eastern China	Shandong	NA	Human	Blood
83	SAMN41679208	100	0.1	479247	4752312	242	Global-b2 Clade	11	1031	2020-2023	2020	China	Eastern China	Shandong	NA	Human	Blood
84	SAMN41679211	100	0.67	479249	4864378	586	Global-c Clade	11	296	2020-2023	2020	China	Eastern China	Shandong	NA	Human	Blood
85	SAMN41679212	100	0.11	478958	4799586	424	Global-c Clade	11	368	2020-2023	2020	China	Eastern China	Shandong	NA	Human	Blood
86	SAMN41679215	100	0.45	478482	4896276	696	Global-c Clade	11	427	2020-2023	2020	China	Eastern China	Shandong	NA	Human	Blood
87	SAMN41679216	100	0.29	479047	4897167	570	Global-c Clade	11	645	2020-2023	2020	China	Eastern China	Shandong	NA	Human	Blood
88	SAMN41679218	100	0.52	478531	4953314	548	Global-c Clade	11	122	2020-2023	2020	China	Eastern China	Fujian	NA	Human	Blood
89	SAMN41679221	100	0.79	478743	4842002	354	Global-c Clade	11	589	2020-2023	2020	China	Eastern China	Fujian	NA	Human	Blood
90	SAMN41679222	100	0.09	478741	4810270	236	Global-c Clade	11	595	2020-2023	2020	China	Central China	Anhui	NA	Human	Blood
91	SAMN41679227	100	0.08	478743	4849423	531	Global-c Clade	11	88	2020-2023	2020	China	Central China	Anhui	NA	Human	Blood
92	SAMN41679230	100	0.1	479170	4800010	345	Global-c Clade	11	377	2020-2023	2020	China	Eastern China	Zhejiang	NA	Human	Blood
93	SAMN41679231	100	0.12	478742	4832067	449	Global-c Clade	11	278	2020-2023	2020	China	Eastern China	Zhejiang	NA	Human	Blood
94	SAMN41679234	100	0.17	479138	4764181	204	Global-c Clade	11	553	2020-2023	2020	China	Eastern China	Shandong	NA	Human	Blood
95	SAMN41679235	100	0.14	478743	4859180	551	Global-c Clade	11	62	2020-2023	2020	China	Eastern China	Shandong	NA	Human	Blood
96	SAMN41679237	100	0.11	478532	4757326	173	Global-c Clade	11	97	2020-2023	2020	China	Northwest China	Shaanxi	NA	Human	Blood
97	SAMN41679238	100	0.58	478958	4938523	841	Global-c Clade	11	119	2020-2023	2020	China	Northwest China	Shaanxi	NA	Human	Blood
98	SAMN41679239	100	0.98	479023	4778119	220	Outlier Clade	11	1892	2020-2023	2020	China	Central China	Hubei	NA	Human	Blood
99	SAMN41679240	100	0.09	478818	4815155	271	Global-c Clade	11	599	2020-2023	2020	China	Central China	Hubei	NA	Human	Blood
100	SAMN41679241	100	0.12	406665	4843367	559	Global-c Clade	11	528	2020-2023	2020	China	Central China	Hubei	NA	Human	Blood
101	SAMN41679247	100	0.67	478743	4869215	524	Global-b2 Clade	11	1030	2020-2023	2020	China	Eastern China	Shandong	NA	Human	Blood
102	SAMN41679249	100	0.11	479102	5030116	361	Outlier Clade	11	1896	2020-2023	2020	China	Eastern China	Zhejiang	NA	Human	Blood
104	SAMN41679255	100	0.12	478584	4785461	335	Outlier Clade	11	1672	2020-2023	2020	China	Central China	Hubei	NA	Human	Blood
105	SAMN41679256	100	0.1	478531	4848951	513	Global-c Clade	11	84	2020-2023	2020	China	Central China	Hubei	NA	Human	Blood
106	SAMN41679261	100	1.61	46499	4843565	608	Global-b2 Clade	11	1638	2020-2023	2020	China	Central China	Anhui	NA	Human	Blood
107	SAMN41679262	100	0.43	479247	4900393	724	Global-c Clade	11	151	2020-2023	2020	China	Eastern China	Shandong	NA	Human	Blood
108	SAMN41679263	100	0.13	490729	5014740	1238	Global-b1 Clade	11	1113	2020-2023	2020	China	Eastern China	Shandong	NA	Human	Blood
109	SAMN41679266	100	0.11	491863	4871708	577	Global-c Clade	11	652	2020-2023	2020	China	Northwest China	Shaanxi	NA	Human	Blood
110	SAMN41679267	100	0.63	478743	4970076	984	Global-c Clade	11	112	2020-2023	2020	China	Northwest China	Shaanxi	NA	Human	Blood
111	SAMN41679268	100	0.1	450820	4776366	239	Global-c Clade	11	403	2020-2023	2020	China	Northwest China	Gansu	NA	Human	Blood
112	SAMN41679272	100	0.1	479036	4831420	340	Global-c Clade	11	215	2020-2023	2020	China	Eastern China	Shandong	NA	Human	Blood
113	SAMN41679273	100	0.29	479038	4866663	454	Global-c Clade	11	496	2020-2023	2020	China	Eastern China	Shandong	NA	Human	Blood
114	SAMN41679274	100	0.34	479247	4867926	458	Global-c Clade	11	473	2020-2023	2020	China	Eastern China	Jiangsu	NA	Human	Blood
115	SAMN41679276	100	0.19	489575	5051039	1292	Global-c Clade	11	259	2020-2023	2020	China	Western China	Yunnan	NA	Human	Blood
116	SAMN41679277	100	0.96	478743	5044286	1125	Global-c Clade	11	168	2020-2023	2020	China	Central China	Anhui	NA	Human	Blood
117	SAMN41679279	100	0.83	478743	5081418	1366	Global-c Clade	11	394	2020-2023	2020	China	Central China	Anhui	NA	Human	Blood
118	SAMN41679280	100	0.43	478482	4923983	787	Global-c Clade	11	311	2020-2023	2020	China	Eastern China	Shandong	NA	Human	Blood
119	SAMN41679282	100	0.66	479464	5065722	1291	Global-c Clade	11	68	2020-2023	2020	China	Eastern China	Shandong	NA	Human	Blood
120	SAMN41679286	100	1.62	478532	5235924	1908	Global-c Clade	11	552	2020-2023	2020	China	Eastern China	Shandong	NA	Human	Blood
121	SAMN41679289	100	1.08	478531	5275989	1726	Global-c Clade	11	163	2020-2023	2021	China	Central China	Anhui	NA	Human	Blood
122	SAMN41679291	100	0.1	450392	4760426	165	Global-c Clade	11	571	2020-2023	2021	China	Eastern China	Shandong	NA	Human	Blood
124	SAMN41679294	100	0.1	479247	4934313	621	Global-b2 Clade	11	994	2020-2023	2021	China	Eastern China	Shandong	NA	Human	Blood
125	SAMN41679295	100	1.03	406556	4987011	680	Global-c Clade	11	114	2020-2023	2021	China	Eastern China	Shandong	NA	Human	Blood
126	SAMN41679300	100	0.23	478743	4774893	312	Global-c Clade	11	274	2020-2023	2021	China	Eastern China	Heilongjiang	NA	Human	Blood
127	SAMN41679304	100	0.28	479247	4786901	265	Global-c Clade	11	340	2020-2023	2021	China	Northwest China	Gansu	NA	Human	Blood
128	SAMN41679305	100	1.06	406565	4879494	632	Global-c Clade	11	525	2020-2023	2021	China	Northwest China	Gansu	NA	Human	Blood
129	SAMN41679306	100	1.69	478743	5247801	1641	Global-c Clade	11	109	2020-2023	2021	China	Northwest China	Gansu	NA	Human	Blood
130	SAMN41679307	100	0.06	478531	4936306	811	Global-c Clade	11	123	2020-2023	2021	China	Northwest China	Gansu	NA	Human	Blood
131	SAMN41679308	100	0.1	478958	4787147	292	Global-c Clade	11	294	2020-2023	2021	China	Central China	Anhui	NA	Human	Blood
132	SAMN41679311	100	1.8	479247	4857968	519	Global-b2 Clade	11	983	2020-2023	2021	China	Eastern China	Hebei	NA	Human	Blood
133	SAMN41679316	100	0.5	478743	4976147	980	Global-c Clade	11	142	2020-2023	2021	China	Central China	Jiangxi	NA	Human	Blood
134	SAMN41679317	100	0.09	478819	4809868	239	Global-c Clade	11	602	2020-2023	2021	China	Central China	Anhui	NA	Human	Blood
135	SAMN41679318	100	0.18	479246	4751417	153	Global-c Clade	11	98	2020-2023	2021	China	Eastern China	Hebei	NA	Human	Blood
137	SAMN41679320	100	0.09	478486	4877268	538	Global-b1 Clade	11	927	2020-2023	2021	China	Central China	Anhui	NA	Human	Blood
138	SAMN41679321	100	1.25	479247	4864429	665	Global-b2 Clade	11	1031	2020-2023	2021	China	Eastern China	Shandong	NA	Human	Blood
139	SAMN41679322	100	0.36	478531	4841079	366	Global-c Clade	11	594	2020-2023	2021	China	Eastern China	Shandong	NA	Human	Blood
140	SAMN41679323	100	1.04	406481	4832020	431	Global-c Clade	11	531	2020-2023	2021	China	Eastern China	Jiangsu	NA	Human	Blood
141	SAMN41679325	100	0.41	479037	4787448	277	Global-c Clade	11	105	2020-2023	2021	China	Eastern China	Shandong	NA	Human	Blood
142	SAMN41679326	100	1.68	479034	5105734	1562	Global-b1 Clade	11	1145	2020-2023	2021	China	Eastern China	Shandong	NA	Human	Blood
144	SAMN41679329	100	1.13	479247	4995447	923	Global-c Clade	11	467	2020-2023	2021	China	Eastern China	Hainan	NA	Human	Blood
145	SAMN41679332	100	0.95	479674	5126486	1534	Global-c Clade	11	624	2020-2023	2021	China	Eastern China	Hebei	NA	Human	Blood
146	SAMN41679333	100	0.09	468140	4745522	353	Global-c Clade	11	527	2020-2023	2021	China	Central China	Hubei	NA	Human	Blood
147	SAMN41679335	100	0.64	479170	4908789	725	Global-c Clade	11	258	2020-2023	2021	China	Northwest China	Shaanxi	NA	Human	Blood
148	SAMN41679336	100	0.09	479036	4799745	200	Global-c Clade	11	216	2020-2023	2021	China	Western China	Yunnan	NA	Human	Blood
149	SAMN41679337	100	0.52	478624	4822837	411	Global-c Clade	11	398	2020-2023	2021	China	Western China	Yunnan	NA	Human	Blood
150	SAMN41679341	100	0.99	478743	5012348	1200	Global-b2 Clade	11	1001	2020-2023	2021	China	Eastern China	Shandong	NA	Human	Blood
151	SAMN41679342	100	1.81	478532	4885387	651	Global-c Clade	11	545	2020-2023	2021	China	Eastern China	Shandong	NA	Human	Blood
152	SAMN41679344	100	0.09	479170	4859348	559	Global-c Clade	New1	334	2020-2023	2021	China	Eastern China	Shandong	NA	Human	Blood
153	SAMN41679345	100	1.16	478743	4867767	577	Global-c Clade	11	95	2020-2023	2021	China	Eastern China	Shandong	NA	Human	Blood
154	SAMN41679346	100	1.13	478958	4847369	527	Global-c Clade	11	349	2020-2023	2021	China	Northwest China	Gansu	NA	Human	Blood
155	SAMN41679347	100	1.02	406565	5072518	1331	Global-c Clade	11	530	2020-2023	2021	China	Eastern China	Jiangsu	NA	Human	Blood
156	SAMN41679349	100	0.29	489575	4848470	590	Global-b1 Clade	11	1085	2020-2023	2021	China	Central China	Anhui	NA	Human	Blood
157	SAMN41679350	100	0.13	489571	4921714	767	Global-c Clade	11	106	2020-2023	2021	China	Central China	Anhui	NA	Human	Blood
158	SAMN41679351	100	0.18	479036	4984589	901	Global-c Clade	11	245	2020-2023	2021	China	Central China	Shanxi	NA	Human	Blood
159	SAMN41679352	100	0.13	491990	4959342	722	Global-c Clade	11	362	2020-2023	2021	China	Central China	Shanxi	NA	Human	Blood
160	SAMN41679353	100	1.44	478743	5215231	1730	Global-b1 Clade	11	1191	2020-2023	2021	China	Northwest China	Ningxia	NA	Human	Blood
161	SAMN41679354	100	0.1	478744	4969807	954	Global-c Clade	11	546	2020-2023	2021	China	Northwest China	Ningxia	NA	Human	Blood
162	SAMN41679355	100	0.61	489575	4896143	673	Global-c Clade	11	132	2020-2023	2021	China	Northwest China	Ningxia	NA	Human	Blood
164	SAMN41679361	100	0.52	479674	4975282	978	Global-c Clade	11	258	2020-2023	2021	China	Northwest China	Shaanxi	NA	Human	Blood
165	SAMN41679362	100	0.96	478531	4977298	965	Global-c Clade	11	258	2020-2023	2021	China	Northwest China	Shaanxi	NA	Human	Blood
166	SAMN41679363	100	1.14	479038	4866350	511	Global-b1 Clade	11	947	2020-2023	2021	China	Eastern China	Jiangsu	NA	Human	Blood
167	SAMN41679364	100	1.52	405683	4892912	764	W Africa Clade	11	1928	2020-2023	2021	China	Western China	Yunnan	NA	Human	Blood
168	SAMN41679366	100	0.12	479247	4835453	583	Global-b1 Clade	11	1112	2020-2023	2021	China	Eastern China	Shandong	NA	Human	Blood
169	SAMN41679367	100	0.16	478743	4894522	680	Global-b2 Clade	11	973	2020-2023	2021	China	Eastern China	Shandong	NA	Human	Blood
170	SAMN41679369	100	0.4	478743	4901931	719	Global-c Clade	11	96	2020-2023	2021	China	Central China	Hubei	NA	Human	Blood
171	SAMN41679377	100	0.12	479170	4878848	636	Global-c Clade	11	345	2020-2023	2021	China	Central China	Anhui	NA	Human	Blood
173	SAMN41679379	100	0.24	478957	5056881	1036	Global-c Clade	11	453	2020-2023	2021	China	Central China	Anhui	NA	Human	Blood
174	SAMN41679380	100	0.67	478531	4961644	937	Global-c Clade	11	133	2020-2023	2021	China	Central China	Anhui	NA	Human	Blood
175	SAMN41679382	100	1.15	478743	4973084	957	Global-c Clade	11	94	2020-2023	2021	China	Central China	Anhui	NA	Human	Blood
176	SAMN41679385	100	1.16	489575	5259351	1934	Global-c Clade	11	357	2020-2023	2021	China	Central China	Anhui	NA	Human	Blood
177	SAMN41679386	100	0.92	478743	4861227	668	Global-b1 Clade	11	1114	2020-2023	2021	China	Eastern China	Shandong	NA	Human	Blood
178	SAMN41679387	100	0.18	478958	4895661	682	Global-c Clade	11	335	2020-2023	2021	China	Eastern China	Shandong	NA	Human	Blood
179	SAMN41679388	100	0.11	491858	4875051	528	Global-b1 Clade	11	914	2020-2023	2021	China	Eastern China	Shandong	NA	Human	Blood
180	SAMN41679389	100	0.25	479247	4873641	588	Global-c Clade	11	129	2020-2023	2021	China	Central China	Anhui	NA	Human	Blood
181	SAMN41679391	100	1.06	478482	4870977	603	Global-c Clade	11	147	2020-2023	2021	China	Central China	Anhui	NA	Human	Blood
182	SAMN41679394	100	0.76	478528	5145993	1499	Global-c Clade	11	617	2020-2023	2021	China	Eastern China	Zhejiang	NA	Human	Blood
185	SAMN41679405	100	0.24	479247	5059860	1259	Global-c Clade	11	653	2020-2023	2022	China	Eastern China	Zhejiang	NA	Human	Blood
186	SAMN41679407	100	1.07	479464	4956790	908	Global-c Clade	11	280	2020-2023	2022	China	Western China	Sichuan	NA	Human	Blood
187	SAMN49410001	100	0.11	478740	4718234	77	Global-c Clade	11	192	2016-2019	2019	China	Central China	Hunan	NA	Animal	NA
188	SAMN49410002	100	0.12	478740	4779507	261	Global-c Clade	11	192	2016-2019	2019	China	Central China	Hunan	NA	Animal	NA
189	SAMN49410003	100	0.12	478740	4732198	101	Global-c Clade	11	192	2016-2019	2019	China	Central China	Hunan	NA	Animal	NA
190	SAMN49410004	100	0.12	478528	4727108	81	Global-c Clade	11	192	2016-2019	2019	China	Central China	Hunan	NA	Animal	NA
191	SAMN49410005	100	0.12	478740	4731349	93	Global-c Clade	11	192	2016-2019	2019	China	Central China	Hunan	NA	Animal	NA
192	SAMN49410006	100	0.12	478740	4726014	74	Global-c Clade	11	192	2016-2019	2019	China	Central China	Hunan	NA	Animal	NA
193	SAMN49410007	100	0.12	478740	4727373	76	Global-c Clade	11	192	2016-2019	2019	China	Central China	Hunan	NA	Animal	NA
194	SAMN49410008	100	0.12	478740	4729236	89	Global-c Clade	11	192	2016-2019	2019	China	Central China	Hunan	NA	Animal	NA
195	SAMN49410009	100	0.12	478530	4743065	104	Global-c Clade	11	66	2016-2019	2019	China	Central China	Hunan	NA	Animal	Anatidae
196	SAMN49410010	100	0.11	478528	4727277	80	Global-c Clade	11	192	2016-2019	2019	China	Central China	Hunan	NA	Animal	NA
197	SAMN49410011	100	0.12	478743	4736140	76	Global-c Clade	11	66	2016-2019	2019	China	Central China	Hunan	NA	Animal	NA
198	SAMN49410012	100	0.11	478740	4729906	92	Global-c Clade	11	192	2016-2019	2019	China	Central China	Hunan	NA	Animal	NA
199	SAMN49410013	100	0.11	479247	4674897	75	Global-c Clade	11	67	2016-2019	2019	China	Central China	Hunan	NA	Animal	NA
200	SAMN49410014	100	0.11	478743	4737208	86	Global-c Clade	11	66	2016-2019	2019	China	Central China	Hunan	NA	Animal	NA
201	SAMN49410015	100	0.1	478741	4809619	124	Global-c Clade	11	192	2016-2019	2019	China	Eastern China	Zhejiang	NA	Animal	NA
202	SAMN49410016	100	0.1	478529	4805208	103	Global-c Clade	11	192	2016-2019	2019	China	Eastern China	Zhejiang	NA	Animal	NA
203	SAMN49410017	100	0.12	478740	4728017	84	Global-c Clade	11	192	2016-2019	2019	China	Eastern China	Zhejiang	NA	Animal	NA
204	SAMN49410018	100	0.12	478740	4731393	96	Global-c Clade	11	192	2016-2019	2019	China	Eastern China	Zhejiang	NA	Animal	NA
205	SAMN49410019	100	0.12	479034	4731813	102	Global-c Clade	11	192	2016-2019	2019	China	Eastern China	Zhejiang	NA	Animal	NA
206	SAMN49410020	100	0.12	478528	4730030	89	Global-c Clade	11	192	2016-2019	2019	China	Eastern China	Zhejiang	NA	Animal	NA
207	SAMN49410021	100	0.12	478528	4729894	95	Global-c Clade	11	192	2016-2019	2019	China	Eastern China	Zhejiang	NA	Animal	NA
208	SAMN49410022	100	0.12	478528	4729911	90	Global-c Clade	11	192	2016-2019	2019	China	Eastern China	Zhejiang	NA	Animal	Anatidae
209	SAMN49410023	100	0.12	478743	4737471	86	Global-c Clade	11	61	2016-2019	2019	China	Eastern China	Zhejiang	NA	Animal	NA
210	SAMN49410024	100	0.13	478743	4740529	94	Global-c Clade	11	61	2016-2019	2019	China	Eastern China	Zhejiang	NA	Animal	NA
211	SAMN49410025	100	0.1	478531	4737498	107	Global-c Clade	11	118	2016-2019	2019	China	Eastern China	Zhejiang	NA	Animal	NA
212	SAMN49410026	100	0.1	478531	4733096	91	Global-c Clade	11	118	2016-2019	2019	China	Eastern China	Zhejiang	NA	Animal	NA
213	SAMN49410027	100	0.09	478995	4713774	129	Global-b1 Clade	11	909	2016-2019	2019	China	Eastern China	Zhejiang	NA	Animal	Anatidae
214	SAMN49410028	100	0.08	478701	4702480	89	Global-b1 Clade	11	909	2016-2019	2019	China	Eastern China	Zhejiang	NA	Animal	Anatidae
215	SAMN41679410	100	1.15	479247	5145816	1711	Global-b1 Clade	11	1082	2020-2023	2022	China	Central China	Anhui	NA	Human	Blood
216	SAMN41679411	100	0.16	478531	4993387	1131	Global-b1 Clade	11	1082	2020-2023	2022	China	Central China	Anhui	NA	Human	Blood
217	SAMN41679413	100	0.1	479112	4808344	462	Global-c Clade	11	499	2020-2023	2022	China	Central China	Anhui	NA	Human	Blood
218	SAMN41679414	100	0.58	491248	5010824	975	Global-c Clade	11	198	2020-2023	2022	China	Central China	Anhui	NA	Human	Blood
219	SAMN41679419	100	0.11	405683	4775324	319	W Africa Clade	11	1929	2020-2023	2022	China	Western China	Yunnan	NA	Human	Blood
220	SAMN41679420	100	0.37	405682	4825666	505	W Africa Clade	11	1930	2020-2023	2022	China	Western China	Yunnan	NA	Human	Blood
221	SAMN41679422	100	0.2	478743	5000470	1079	Global-c Clade	11	111	2020-2023	2022	China	Central China	Hubei	NA	Human	Blood
222	SAMN41679424	100	0.12	479037	4778569	227	Global-c Clade	11	538	2020-2023	2022	China	Central China	Hubei	NA	Human	Blood
223	SAMN28834042	100	0.19	389144	4857721	355	Global-c Clade	11	358	2020-2023	2020	China	Eastern China	Zhejiang	NA	Human	NA
224	SAMN28834113	100	0.18	406548	4758798	268	Global-c Clade	11	144	2020-2023	2020	China	Eastern China	Zhejiang	NA	Human	NA
225	SAMN28834114	100	0.13	418541	4835290	323	Global-c Clade	11	274	2020-2023	2020	China	Eastern China	Zhejiang	NA	Human	NA
226	SAMN28834115	100	0.11	406648	4732135	172	Global-c Clade	11	144	2020-2023	2020	China	Eastern China	Zhejiang	NA	Human	NA
227	SAMN28834043	100	0.09	371001	4800904	222	Global-c Clade	11	219	2020-2023	2020	China	Eastern China	Zhejiang	NA	Human	NA
228	SAMN28834048	100	0.11	406656	4775417	214	Global-c Clade	11	103	2020-2023	2020	China	Eastern China	Zhejiang	NA	Human	NA
229	SAMN28834049	100	0.12	371602	4779041	244	Global-c Clade	11	103	2020-2023	2020	China	Eastern China	Zhejiang	NA	Human	NA
230	SAMN28834050	100	0.12	371602	4766124	194	Global-c Clade	11	103	2020-2023	2020	China	Eastern China	Zhejiang	NA	Human	NA
231	SAMN28834066	100	0.09	478743	4781304	235	Global-b2 Clade	11	972	2020-2023	2020	China	Eastern China	Zhejiang	NA	Human	NA
232	SAMN28834067	100	0.11	478531	4824405	404	Global-b2 Clade	11	972	2020-2023	2020	China	Eastern China	Zhejiang	NA	Human	NA
233	SAMN28834076	100	0.11	406664	4761060	290	Global-b1 Clade	11	1149	2020-2023	2020	China	Eastern China	Zhejiang	NA	Human	NA
234	SAMN28834085	100	0.13	401131	4777207	209	Global-c Clade	11	124	2020-2023	2020	China	Eastern China	Zhejiang	NA	Human	NA
235	SAMN28834090	100	0.09	371001	4812691	253	Global-c Clade	11	228	2020-2023	2020	China	Eastern China	Zhejiang	NA	Human	NA
236	SAMN28834099	100	0.31	419006	4784006	197	Global-b1 Clade	11	943	2020-2023	2020	China	Eastern China	Zhejiang	NA	Human	NA
237	SAMN28834100	100	0.56	406765	4817088	282	Global-b1 Clade	11	944	2020-2023	2020	China	Eastern China	Zhejiang	NA	Human	NA
238	SAMN28834103	100	0.17	478744	4765336	199	Global-c Clade	11	561	2020-2023	2020	China	Eastern China	Zhejiang	NA	Human	NA
239	SAMN28834109	100	0.15	478743	4800790	322	Global-c Clade	11	103	2020-2023	2020	China	Eastern China	Zhejiang	NA	Human	NA
240	SAMN28834110	100	0.12	418932	4776678	238	Global-c Clade	11	103	2020-2023	2020	China	Eastern China	Zhejiang	NA	Human	NA
241	SAMN28834111	100	0.12	419149	4777364	229	Global-c Clade	11	103	2020-2023	2020	China	Eastern China	Zhejiang	NA	Human	NA
242	SAMN28834112	100	0.14	478743	4769979	202	Global-c Clade	11	103	2020-2023	2020	China	Eastern China	Zhejiang	NA	Human	NA
243	SAMN49410029	100	1.47	489948	5283633	1629	Global-c Clade	11	103	2020-2023	2021	China	Eastern China	Zhejiang	NA	Human	NA
244	SAMN41679427	100	0.11	478743	4812292	373	Global-c Clade	11	75	2020-2023	2022	China	Central China	Hubei	NA	Human	Blood
245	SAMN41679428	100	0.1	478743	4873469	493	Outlier Clade	11	1645	2020-2023	2022	China	Eastern China	Guangdong	NA	Human	Blood
246	SAMN41679429	100	0.1	478958	4822122	409	Global-c Clade	11	341	2020-2023	2022	China	Eastern China	Shandong	NA	Human	Blood
247	SAMN41679432	100	0.1	478746	4798320	299	Global-c Clade	11	125	2020-2023	2022	China	Central China	Anhui	NA	Human	Blood
248	SAMN41679433	100	0.85	478746	4911135	732	Global-c Clade	11	125	2020-2023	2022	China	Central China	Anhui	NA	Human	Blood
249	SAMN41679434	100	0.23	479034	4838862	437	Global-c Clade	11	468	2020-2023	2022	China	Central China	Anhui	NA	Human	Blood
250	SAMEA811656	100	0.11	406654	4603943	51	Global-a Clade	11	884	≤ 2003	1999	Uruguay	NA	NA	NA	Food	NA
251	SAMN41679439	100	0.49	478989	4930589	742	Global-b1 Clade	11	911	2020-2023	2023	China	Western China	Yunnan	NA	Human	Blood
252	SAMN41679440	100	0.13	479247	4807605	440	Global-b1 Clade	11	1082	2020-2023	2023	China	Central China	Anhui	NA	Human	Blood
253	SAMN41679441	100	0.16	479037	4827286	509	Global-b1 Clade	11	1082	2020-2023	2023	China	Central China	Anhui	NA	Human	Blood
254	SAMN41679443	100	0.4	478530	4871305	468	Global-c Clade	11	197	2020-2023	2023	China	Eastern China	Zhejiang	NA	Human	Blood
255	SAMN41679447	100	0.1	478751	4858637	411	Global-c Clade	11	685	2020-2023	2023	China	Central China	Anhui	NA	Human	Blood
256	SAMN41679448	100	0.38	478539	4892598	550	Global-c Clade	11	685	2020-2023	2023	China	Central China	Anhui	NA	Human	Blood
257	SAMN41679449	100	0.1	479464	4799863	344	Global-c Clade	11	275	2020-2023	2023	China	Central China	Hubei	NA	Human	Blood
258	SAMN41679450	100	0.68	335239	4982344	1007	Global-c Clade	11	165	2020-2023	2023	China	Eastern China	Jiangsu	NA	Human	Blood
260	SAMN41679456	100	0.68	478957	4893228	668	Global-c Clade	11	293	2020-2023	2023	China	Eastern China	Zhejiang	NA	Human	Blood
261	SAMN41679457	100	0.11	451011	4839089	471	Global-c Clade	11	60	2020-2023	2023	China	Eastern China	Zhejiang	NA	Human	Blood
262	SAMN41679458	100	1.01	479170	5047880	1242	Global-c Clade	11	293	2020-2023	2023	China	Eastern China	Zhejiang	NA	Human	Blood
263	SAMN41679459	100	0.09	478531	4913467	760	Global-c Clade	11	342	2020-2023	2023	China	Central China	Anhui	NA	Human	Blood
264	SAMEA811650	100	0.12	402027	4644791	52	Global-a Clade	11	885	≤ 2003	2002	Uruguay	NA	NA	NA	Human	Blood
265	SAMEA811654	100	0.11	371859	4702581	57	Global-a Clade	11	1606	≤ 2003	2001	Uruguay	NA	NA	NA	Animal	NA
266	SAMEA688656	100	0.1	428801	4706233	59	Outlier Clade	1974	1900	≤ 2003	1988	Uruguay	NA	NA	NA	Human	NA
267	SAMEA4279284	100	0.11	401497	4703005	52	Global-a Clade	11	1363	≤ 2003	1994	Uruguay	NA	NA	NA	Food	NA
268	SAMN41678631	100	0.1	478743	4733320	66	Global-c Clade	11	136	2020-2023	2021	China	Eastern China	Zhejiang	NA	Human	Blood
269	SAMN41678632	100	0.09	478528	4767745	91	Global-c Clade	11	598	2020-2023	2021	China	Eastern China	Zhejiang	NA	Human	Blood
270	SAMN41678634	100	0.1	478743	4731154	75	Global-c Clade	11	279	2020-2023	2021	China	Eastern China	Zhejiang	NA	Human	Blood
271	SAMN41678635	100	0.11	491563	4739065	84	Global-c Clade	11	107	2020-2023	2022	China	Eastern China	Zhejiang	NA	Human	Cerebrospinal fluid
272	SAMN41678637	100	0.11	478957	4791844	104	Global-c Clade	11	357	2020-2023	2022	China	Eastern China	Zhejiang	NA	Human	Blood
273	SAMN41678639	100	0.09	478482	4770555	99	Global-c Clade	11	497	2020-2023	2022	China	Eastern China	Zhejiang	NA	Human	Blood
274	SAMEA811652	100	0.12	370806	4702278	52	Global-a Clade	11	1607	≤ 2003	2002	Uruguay	NA	NA	NA	Human	Feces
275	SAMEA811659	100	0.1	275816	4706112	59	Outlier Clade	1974	1901	≤ 2003	1989	Uruguay	NA	NA	NA	Human	Blood
276	ERS217239	100	0.07	478081	4730778	42	Outlier Clade	11	1863	≤ 2003	1994	United States	NA	NA	NA	Animal	NA
277	ERS400254	100	0.05	297304	4908649	85	Other predicted clades	183	2105	≤ 2003	1999	Germany	NA	NA	NA	Animal	NA
278	SAMN09899595	100	0.11	489989	4732941	21	Global-a Clade	11	1497	2004-2007	2006	China	Eastern China	Taiwan	NA	Human	Blood
279	SAMN49410030	100	0.14	406665	4760270	183	Global-c Clade	11	260	2016-2019	2019	China	Eastern China	Zhejiang	NA	Food	Food
280	SAMN49410031	100	0.98	478958	4788251	290	Global-c Clade	11	260	2016-2019	2019	China	Eastern China	Zhejiang	NA	Food	Food
281	SAMN49410032	100	0.12	306425	4764666	198	Global-c Clade	11	260	2016-2019	2019	China	Eastern China	Zhejiang	NA	Food	Food
282	SAMN49410033	100	0.12	479170	4779665	249	Global-c Clade	11	260	2016-2019	2019	China	Eastern China	Zhejiang	NA	Food	Food
283	SAMN49410034	100	0.12	419149	4755110	154	Global-c Clade	11	260	2016-2019	2019	China	Eastern China	Zhejiang	NA	Food	Food
284	SAMN49410035	100	0.11	478482	4765432	203	Global-c Clade	11	260	2016-2019	2019	China	Eastern China	Zhejiang	NA	Food	Food
285	SAMN49410036	100	0.08	490729	4739825	107	Global-c Clade	11	313	2016-2019	2019	China	Eastern China	Zhejiang	NA	Food	Food
286	SAMN49410037	100	0.1	479170	4740244	114	Global-c Clade	11	313	2016-2019	2019	China	Eastern China	Zhejiang	NA	Food	Food
287	SAMN49410038	100	0.09	478747	4765950	113	Global-b1 Clade	11	923	2016-2019	2019	China	Eastern China	Zhejiang	NA	Food	Food
288	SAMN49410039	100	0.09	478486	4765383	111	Global-b1 Clade	11	923	2016-2019	2019	China	Eastern China	Zhejiang	NA	Food	Food
289	SAMN49410040	100	0.09	478531	4780080	118	Global-b2 Clade	11	995	2016-2019	2019	China	Eastern China	Zhejiang	NA	Food	Food
290	SAMN49410041	100	0.09	491564	4737723	52	Global-b2 Clade	11	989	2016-2019	2019	China	Eastern China	Zhejiang	NA	Food	Food
291	ERS217238	100	0.12	490654	4705175	44	Global-a Clade	11	1581	≤ 2003	1996	United Kingdom	NA	NA	NA	Human	Feces
292	SAMN49410042	100	0.09	479036	4791512	107	Global-b1 Clade	11	24	2008-2011	2011	China	Eastern China	Fujian	NA	Animal	Anatidae
293	SAMN49410043	100	0.11	478531	4772753	99	Global-c Clade	11	731	2008-2011	2011	China	Eastern China	Fujian	NA	Animal	Anatidae
294	SAMN49410044	100	0.09	489313	4743394	99	Global-b1 Clade	11	23	2008-2011	2011	China	Eastern China	Fujian	NA	Animal	Anatidae
295	SAMN49410045	100	0.08	489576	4803835	89	Global-b1 Clade	11	1201	2008-2011	2011	China	Eastern China	Fujian	NA	Animal	Anatidae
296	SAMN49410046	100	0.11	478743	4706972	83	Global-b1 Clade	11	1184	2008-2011	2011	China	Eastern China	Fujian	NA	Animal	Anatidae
297	SAMN49410047	100	0.11	478421	4740462	103	Global-c Clade	11	708	2008-2011	2011	China	Eastern China	Fujian	NA	Animal	Anatidae
298	SAMN49410048	100	0.33	491699	4841539	170	Global-c Clade	11	719	2008-2011	2011	China	Eastern China	Fujian	NA	Animal	Anatidae
299	SAMN01041154	100	0.99	77939	4694572	120	Global-b1 Clade	11	1609	NA	NA	China	NA	NA	NA	Animal	Chicken
300	SAMN01041153	100	0.18	181298	4685804	65	Global-b1 Clade	11	1243	NA	NA	China	NA	NA	NA	Animal	Chicken
301	SAMN02737314	100	0.09	375751	4854426	38	Global-b1 Clade	11	1119	2008-2011	2011	China	Eastern China	Shanghai	NA	Human	NA
302	SAMN02737317	100	0.15	489761	4914789	53	Global-c Clade	11	676	2008-2011	2011	China	Eastern China	Shanghai	NA	Human	NA
303	SAMN05710235	99.99	0.09	490094	4817645	50	Global-c Clade	11	724	2012-2015	2014	China	Eastern China	Guangdong	Shenzhen Children'sHospital	Human	Synovial fluid
304	SAMN05710234	99.99	1.49	490653	4822587	28	Global-b1 Clade	11	1193	2012-2015	2014	China	Eastern China	Guangdong	Shenzhen Children'sHospital	Human	Synovial fluid
305	SAMN05710238	99.8	0.22	479834	4724801	34	Global-c Clade	11	350	2012-2015	2014	China	Eastern China	Guangdong	Shenzhen Children'sHospital	Human	Synovial fluid
306	SAMN05969713	100	0.6	490287	4730361	37	Global-c Clade	11	723	2012-2015	2014	China	Eastern China	Guangdong	Shenzhen Children'sHospital	Human	Blood
307	SAMN05969711	99.98	1.02	479958	4795853	41	Global-b2 Clade	11	1047	2012-2015	2014	China	Eastern China	Guangdong	Shenzhen Children'sHospital	Human	Feces
308	SAMN05969712	99.99	0.64	479918	4725558	33	Global-c Clade	New1	424	2012-2015	2014	China	Eastern China	Guangdong	Shenzhen Children'sHospital	Human	Feces
309	SAMN09759474	100	0.12	430111	4900092	64	Global-c Clade	11	250	2012-2015	2012	China	Eastern China	Shanghai	NA	NA	NA
310	SAMN09759473	100	0.09	401050	4830785	70	Global-b2 Clade	11	1065	2012-2015	2012	China	Eastern China	Shanghai	NA	NA	NA
311	SAMN09759472	100	0.09	406766	4690556	40	Global-c Clade	11	498	2008-2011	2011	China	Eastern China	Shanghai	NA	Food	Food
312	SAMN09759469	100	0.09	401265	4754009	54	Global-c Clade	11	253	2008-2011	2011	China	Eastern China	Shanghai	NA	NA	NA
313	SAMN09759470	100	0.07	406646	4688907	49	Global-c Clade	11	252	2012-2015	2012	China	Eastern China	Shanghai	NA	Food	Food
314	SAMN09759471	100	0.1	398017	4782013	70	Global-c Clade	11	669	2012-2015	2012	China	Eastern China	Shanghai	NA	Food	Food
315	SAMN09759466	100	0.1	335340	4835480	49	Global-a Clade	1925	746	2008-2011	2010	China	Eastern China	Shanghai	NA	NA	NA
316	SAMN08166094	100	0.08	82401	4678872	112	Outlier Clade	11	1643	2016-2019	2017	China	NA	NA	NA	NA	NA
317	SAMN02345181	100	0.11	238038	4800878	38	Outlier Clade	11	1670	2008-2011	2011	China	NA	NA	NA	Food	Food
318	SAMN08166093	100	0.1	49824	4730461	171	Outlier Clade	11	1643	2016-2019	2017	China	NA	NA	NA	Food	Squid
319	SAMN10425097	100	0.11	489747	4792920	25	Global-a Clade	11	1469	2012-2015	2013	China	Eastern China	Taiwan	NA	Human	NA
320	SAMN14147773	100	0.11	219001	4734516	50	Global-a Clade	11	1472	2020-2023	2020	China	Eastern China	Taiwan	NA	Food	Fish
321	SAMN15150900	100	0.09	491823	4833764	38	Global-a Clade	11	1538	2016-2019	2017	China	Eastern China	Taiwan	NewTaipei	Human	Blood
322	SAMN05185289	100	0.12	175053	4647729	101	Global-c Clade	11	709	2008-2011	2008	China	Eastern China	Shanghai	NA	Human	NA
323	SAMN15769386	100	0.12	456439	4717394	31	Global-c Clade	11	319	2016-2019	2017	China	Eastern China	Guangdong	Yangjiang	Human	NA
324	SAMN15769389	100	0.1	489789	4725223	30	Global-c Clade	11	670	2016-2019	2017	China	Eastern China	Guangdong	Zhuhai	Human	NA
325	SAMN15769391	100	0.09	696400	4753215	30	Global-c Clade	11	606	2016-2019	2018	China	Eastern China	Guangdong	Guangzhou	Human	NA
326	SAMN15769392	100	0.1	489747	4719043	27	Global-c Clade	11	309	2016-2019	2018	China	Eastern China	Guangdong	NA	Human	NA
327	SAMN15769394	100	0.06	489621	4751769	28	Global-c Clade	11	236	2016-2019	2018	China	Eastern China	Guangdong	Guangzhou	Human	NA
328	SAMN15769398	100	0.11	489747	4715433	31	Global-c Clade	11	360	2016-2019	2018	China	Eastern China	Guangdong	Yangjiang	Human	NA
329	SAMN15769397	100	0.06	406514	4951436	57	Global-b2 Clade	11	1010	2016-2019	2018	China	Eastern China	Guangdong	Guangzhou	Human	NA
330	SAMN15769400	100	0.09	489747	4753678	27	Global-c Clade	11	608	2016-2019	2018	China	Eastern China	Guangdong	Foshan	Human	NA
331	SAMN15769396	100	0.09	489756	4753104	29	Global-c Clade	11	691	2016-2019	2018	China	Eastern China	Guangdong	Zhuhai	Human	NA
332	SAMN15769401	100	0.1	489747	4778932	24	Global-b1 Clade	11	1098	2016-2019	2018	China	Eastern China	Guangdong	Zhongshan	Human	NA
333	SAMN15769399	100	0.11	420715	4775995	36	Global-c Clade	11	360	2016-2019	2018	China	Eastern China	Guangdong	Yangjiang	Human	NA
334	SAMN15769383	100	0.1	489747	4727057	24	Global-b2 Clade	11	977	2016-2019	2017	China	Eastern China	Guangdong	Zhuhai	Human	NA
335	SAMN15769384	100	0.1	694774	4717992	28	Global-c Clade	11	410	2016-2019	2017	China	Eastern China	Guangdong	Foshan	Human	NA
336	SAMN15769385	100	0.15	489747	4748899	35	Global-c Clade	11	352	2016-2019	2017	China	Eastern China	Guangdong	Zhongshan	Human	NA
337	SAMN15769387	100	0.09	489674	4771771	35	Global-b2 Clade	11	1041	2016-2019	2017	China	Eastern China	Guangdong	Jiangmen	Human	NA
338	SAMN15769390	100	0.12	489747	4727213	32	Global-c Clade	11	149	2016-2019	2017	China	Eastern China	Guangdong	Jiangmen	Human	NA
339	SAMN15769402	100	0.1	489747	4724040	30	Global-c Clade	11	661	2016-2019	2018	China	Eastern China	Guangdong	Shenzhen	Human	NA
340	SAMN15769404	100	0.12	489747	4722212	33	Global-c Clade	11	388	2016-2019	2018	China	Eastern China	Guangdong	Shenzhen	Human	NA
341	SAMN15769395	100	0.09	489731	4744282	29	Global-c Clade	11	206	2016-2019	2018	China	Eastern China	Guangdong	Zhuhai	Human	NA
342	SAMN15769393	100	0.1	489730	4742534	39	Global-b2 Clade	11	1046	2016-2019	2018	China	Eastern China	Guangdong	Zhongshan	Human	NA
343	SAMN15769403	100	0.1	478980	4723769	29	Global-c Clade	11	572	2016-2019	2018	China	Eastern China	Guangdong	Shenzhen	Human	NA
344	SAMN15769410	100	0.12	77243	4684195	123	Global-c Clade	11	90	2016-2019	2019	China	Eastern China	Guangdong	Dongguan	Human	NA
345	SAMN15769406	100	0.09	489748	4769631	39	Global-b1 Clade	8055	36	2016-2019	2018	China	Eastern China	Guangdong	Zhongshan	Human	NA
346	SAMN15769408	100	0.12	144418	4692227	71	Global-c Clade	11	90	2016-2019	2019	China	Eastern China	Guangdong	Dongguan	Human	NA
347	SAMN15769405	100	0.1	286658	4729272	35	Global-c Clade	11	526	2016-2019	2018	China	Eastern China	Guangdong	Foshan	Human	NA
348	SAMN15769407	100	0.09	456249	4806831	29	Global-c Clade	11	727	2016-2019	2018	China	Eastern China	Guangdong	Maoming	Human	NA
349	SAMN15769411	100	0.11	72715	4705064	137	Global-c Clade	11	90	2016-2019	2019	China	Eastern China	Guangdong	Dongguan	Human	NA
350	SAMN15769445	100	0.1	96266	4712957	114	Global-c Clade	11	267	2016-2019	2019	China	Eastern China	Guangdong	Dongguan	Human	NA
351	SAMN15769441	100	0.1	141277	4716380	86	Global-c Clade	11	268	2016-2019	2019	China	Eastern China	Guangdong	Dongguan	Human	NA
352	SAMN15769442	100	0.09	64729	4808906	151	Global-c Clade	11	268	2016-2019	2019	China	Eastern China	Guangdong	Dongguan	Human	NA
353	SAMN15769443	100	0.09	47005	4697805	203	Global-c Clade	11	268	2016-2019	2019	China	Eastern China	Guangdong	Dongguan	Human	NA
354	SAMN15769444	100	0.1	90005	4715645	105	Global-c Clade	11	266	2016-2019	2019	China	Eastern China	Guangdong	Dongguan	Human	NA
355	SAMN15769446	100	0.09	93259	4716183	94	Global-c Clade	11	269	2016-2019	2019	China	Eastern China	Guangdong	Dongguan	Human	NA
356	SAMN15769448	100	0.1	95187	4717175	95	Global-c Clade	11	266	2016-2019	2019	China	Eastern China	Guangdong	Dongguan	Environment	Kitchenware
357	SAMN15769447	100	0.09	97047	4717851	89	Global-c Clade	11	266	2016-2019	2019	China	Eastern China	Guangdong	Dongguan	Human	NA
358	SAMN15769449	100	0.1	205501	4720091	65	Global-c Clade	11	266	2016-2019	2019	China	Eastern China	Guangdong	Dongguan	Food	Food
359	SAMN15769450	100	0.1	141627	4719644	72	Global-c Clade	11	266	2016-2019	2019	China	Eastern China	Guangdong	Dongguan	Food	Food
360	SAMN15769452	100	0.09	84494	4714590	110	Global-c Clade	11	266	2016-2019	2019	China	Eastern China	Guangdong	Dongguan	Human	NA
361	SAMN15769451	100	0.1	198464	4720107	63	Global-c Clade	11	266	2016-2019	2019	China	Eastern China	Guangdong	Dongguan	Food	Food
362	SAMN15769454	100	0.1	113223	4717530	93	Global-c Clade	11	267	2016-2019	2019	China	Eastern China	Guangdong	Dongguan	Food	Food
363	SAMN15769453	100	0.1	86977	4713800	120	Global-c Clade	11	266	2016-2019	2019	China	Eastern China	Guangdong	Dongguan	Environment	Kitchenware
364	SAMN15769382	100	0.11	489840	4754365	29	Global-a Clade	11	1284	2016-2019	2017	China	Eastern China	Guangdong	Zhongshan	Human	NA
365	SAMN15769409	100	0.12	471314	4697249	41	Global-c Clade	11	90	2016-2019	2019	China	Eastern China	Guangdong	Dongguan	Human	NA
366	SAMN12204940	100	0.11	441007	4735319	28	Global-b2 Clade	11	967	2016-2019	2018	China	Eastern China	Hebei	NA	Animal	Chicken
367	SAMN12204911	100	0.09	489731	4751482	29	Global-c Clade	11	226	2016-2019	2018	China	Eastern China	Hebei	NA	Environment	Egg hatchery
368	SAMN12204934	100	0.11	489747	4692502	24	Global-b2 Clade	11	967	2016-2019	2018	China	Eastern China	Hebei	NA	Animal	Chicken
369	SAMN12204908	100	0.08	489731	4843203	32	Global-c Clade	11	239	2016-2019	2018	China	Eastern China	Hebei	NA	Environment	Egg hatchery
370	SAMN12204943	100	0.09	489731	4749464	27	Global-c Clade	11	225	2016-2019	2018	China	Eastern China	Hebei	NA	Animal	Chicken
371	SAMN12204936	100	0.11	489747	4692187	26	Global-b2 Clade	11	967	2016-2019	2018	China	Eastern China	Hebei	NA	Animal	Chicken
372	SAMN12204882	100	0.09	489731	4751721	29	Global-c Clade	11	233	2016-2019	2018	China	Eastern China	Hebei	NA	Animal	Chicken
373	SAMN12204875	100	0.09	489731	4751528	30	Global-c Clade	11	226	2016-2019	2018	China	Eastern China	Hebei	NA	Animal	Chicken
374	SAMN12204880	100	0.09	489731	4751547	30	Global-c Clade	11	233	2016-2019	2018	China	Eastern China	Hebei	NA	Environment	Egg hatchery
375	SAMN12204884	100	0.12	489747	4720935	33	Global-c Clade	11	271	2016-2019	2018	China	Eastern China	Hebei	NA	Animal	Chicken
376	SAMN12204883	100	0.12	489747	4721541	33	Global-c Clade	11	270	2016-2019	2018	China	Eastern China	Hebei	NA	Animal	Chicken
377	SAMN12204942	100	0.11	489747	4692735	27	Global-b2 Clade	11	1032	2016-2019	2018	China	Eastern China	Hebei	NA	Animal	Chicken
378	SAMN12204939	100	0.11	489747	4694858	27	Global-b2 Clade	11	967	2016-2019	2018	China	Eastern China	Hebei	NA	Animal	Chicken
379	SAMN12204887	100	0.12	489747	4722115	32	Global-c Clade	11	272	2016-2019	2018	China	Eastern China	Hebei	NA	Animal	Chicken
380	SAMN12204969	100	0.09	489731	4748846	30	Global-c Clade	11	180	2016-2019	2018	China	Eastern China	Hebei	NA	Environment	Egg hatchery
381	SAMN12204935	100	0.11	489747	4694604	27	Global-b2 Clade	11	967	2016-2019	2018	China	Eastern China	Hebei	NA	Animal	Chicken
382	SAMN12204879	100	0.09	489731	4748987	30	Global-c Clade	11	234	2016-2019	2018	China	Eastern China	Hebei	NA	Environment	Egg hatchery
383	SAMN12204878	100	0.09	489731	4750685	32	Global-c Clade	11	228	2016-2019	2018	China	Eastern China	Hebei	NA	Environment	Egg hatchery
384	SAMN12204973	100	0.09	489731	4748961	30	Global-c Clade	11	180	2016-2019	2018	China	Eastern China	Hebei	NA	Environment	Egg hatchery
385	SAMN12204881	100	0.09	489731	4751405	32	Global-c Clade	11	228	2016-2019	2018	China	Eastern China	Hebei	NA	Animal	Chicken
386	SAMN12204937	100	0.11	406515	4694686	28	Global-b2 Clade	11	967	2016-2019	2018	China	Eastern China	Hebei	NA	Animal	Chicken
387	SAMN12204877	100	0.09	489730	4751148	33	Global-c Clade	11	193	2016-2019	2018	China	Eastern China	Hebei	NA	Animal	Chicken
388	SAMN12204874	100	0.09	489731	4751425	30	Global-c Clade	11	226	2016-2019	2018	China	Eastern China	Hebei	NA	Animal	Chicken
389	SAMN12204972	100	0.09	489731	4748967	29	Global-c Clade	11	180	2016-2019	2018	China	Eastern China	Hebei	NA	Environment	Egg hatchery
390	SAMN12204965	100	0.08	489731	4840972	32	Global-c Clade	11	180	2016-2019	2018	China	Eastern China	Hebei	NA	Animal	Chicken
391	SAMN12204962	100	0.09	489731	4751407	32	Global-c Clade	11	188	2016-2019	2018	China	Eastern China	Hebei	NA	Animal	Chicken
392	SAMN12204876	100	0.09	489730	4751793	32	Global-c Clade	11	193	2016-2019	2018	China	Eastern China	Hebei	NA	Animal	Chicken
393	SAMN12204964	100	0.09	489731	4751500	31	Global-c Clade	11	228	2016-2019	2018	China	Eastern China	Hebei	NA	Animal	Chicken
394	SAMN12204971	100	0.09	489731	4751723	28	Global-c Clade	11	242	2016-2019	2018	China	Eastern China	Hebei	NA	Animal	Chicken
395	SAMN12204966	100	0.08	489731	4843711	33	Global-c Clade	11	239	2016-2019	2018	China	Eastern China	Hebei	NA	Animal	Chicken
396	SAMN12204967	100	0.08	489731	4843445	34	Global-c Clade	11	239	2016-2019	2018	China	Eastern China	Hebei	NA	Animal	Chicken
397	SAMN12204859	100	0.11	489747	4692868	26	Global-b2 Clade	11	1032	2016-2019	2018	China	Eastern China	Hebei	NA	Animal	Chicken
398	SAMN12204968	100	0.08	489731	4844007	31	Global-c Clade	11	239	2016-2019	2018	China	Eastern China	Hebei	NA	Environment	Egg hatchery
399	SAMN12204970	100	0.09	489731	4749280	27	Global-c Clade	11	225	2016-2019	2018	China	Eastern China	Hebei	NA	Animal	Chicken
400	SAMN12204885	100	0.12	489747	4721125	32	Global-c Clade	11	273	2016-2019	2018	China	Eastern China	Hebei	NA	Animal	Chicken
401	SAMN12204886	100	0.12	489747	4721699	32	Global-c Clade	11	270	2016-2019	2018	China	Eastern China	Hebei	NA	Animal	Chicken
402	SAMN12204890	100	0.08	489731	4843817	31	Global-c Clade	11	239	2016-2019	2018	China	Eastern China	Hebei	NA	Environment	Egg hatchery
403	SAMN12204858	100	0.09	489731	4751373	31	Global-c Clade	11	228	2016-2019	2018	China	Eastern China	Hebei	NA	Animal	Chicken
404	SAMN12204889	100	0.11	489747	4695620	24	Global-b2 Clade	11	1033	2016-2019	2018	China	Eastern China	Hebei	NA	Environment	Egg hatchery
405	SAMN12204891	100	0.08	489731	4843491	33	Global-c Clade	11	226	2016-2019	2018	China	Eastern China	Hebei	NA	Environment	Egg hatchery
406	SAMN12204888	100	0.09	489731	4749116	32	Global-c Clade	11	234	2016-2019	2018	China	Eastern China	Hebei	NA	Animal	Chicken
407	SAMN12204960	100	0.09	489731	4751614	30	Global-c Clade	11	188	2016-2019	2018	China	Eastern China	Hebei	NA	Animal	Chicken
408	SAMN12204892	100	0.08	489731	4843504	32	Global-c Clade	11	239	2016-2019	2018	China	Eastern China	Hebei	NA	Environment	Egg hatchery
409	SAMN12204959	100	0.09	489731	4749179	28	Global-c Clade	11	180	2016-2019	2018	China	Eastern China	Hebei	NA	Animal	Chicken
410	SAMN12204893	100	0.1	422177	4784581	26	Global-b2 Clade	11	967	2016-2019	2018	China	Eastern China	Hebei	NA	Environment	Egg hatchery
411	SAMN12204958	100	0.09	489731	4748981	30	Global-c Clade	11	180	2016-2019	2018	China	Eastern China	Hebei	NA	Animal	Chicken
412	SAMN12204961	100	0.09	489731	4751313	31	Global-c Clade	11	188	2016-2019	2018	China	Eastern China	Hebei	NA	Animal	Chicken
413	SAMN12204956	100	0.11	489747	4694991	27	Global-b2 Clade	11	1032	2016-2019	2018	China	Eastern China	Hebei	NA	Animal	Chicken
414	SAMN12204963	100	0.09	489731	4749030	29	Global-c Clade	11	229	2016-2019	2018	China	Eastern China	Hebei	NA	Animal	Chicken
415	SAMN12204860	100	0.11	407342	4695124	28	Global-b2 Clade	11	1032	2016-2019	2018	China	Eastern China	Hebei	NA	Animal	Chicken
416	SAMN12204957	100	0.11	489747	4695510	27	Global-b2 Clade	11	1032	2016-2019	2018	China	Eastern China	Hebei	NA	Animal	Chicken
417	SAMN12204955	100	0.11	489747	4695327	26	Global-b2 Clade	11	1032	2016-2019	2018	China	Eastern China	Hebei	NA	Animal	Chicken
418	SAMN12204915	100	0.08	489731	4843941	31	Global-c Clade	11	239	2016-2019	2018	China	Eastern China	Hebei	NA	Environment	Egg hatchery
419	SAMN12204922	100	0.08	489731	4843547	31	Global-c Clade	11	238	2016-2019	2018	China	Eastern China	Hebei	NA	Animal	Chicken
420	SAMN12204861	100	0.09	489731	4751379	31	Global-c Clade	11	234	2016-2019	2018	China	Eastern China	Hebei	NA	Animal	Chicken
421	SAMN12204855	100	0.12	489747	4719483	33	Global-c Clade	11	271	2016-2019	2018	China	Eastern China	Hebei	NA	Environment	Egg hatchery
422	SAMN12204914	100	0.11	489747	4695447	25	Global-b2 Clade	11	1032	2016-2019	2018	China	Eastern China	Hebei	NA	Animal	Chicken
423	SAMN12204921	100	0.08	489731	4843500	32	Global-c Clade	11	238	2016-2019	2018	China	Eastern China	Hebei	NA	Animal	Chicken
424	SAMN12204918	100	0.11	489747	4695485	25	Global-b2 Clade	11	1032	2016-2019	2018	China	Eastern China	Hebei	NA	Animal	Chicken
425	SAMN12204857	100	0.11	489747	4721882	31	Global-c Clade	11	271	2016-2019	2018	China	Eastern China	Hebei	NA	Environment	Egg hatchery
426	SAMN12204854	100	0.12	489747	4721894	31	Global-c Clade	11	271	2016-2019	2018	China	Eastern China	Hebei	NA	Environment	Egg hatchery
427	SAMN12204856	100	0.09	489731	4750529	33	Global-c Clade	11	228	2016-2019	2018	China	Eastern China	Hebei	NA	Environment	Egg hatchery
428	SAMN12204920	100	0.08	489731	4843700	31	Global-c Clade	11	226	2016-2019	2018	China	Eastern China	Hebei	NA	Animal	Chicken
429	SAMN12204862	100	0.11	489747	4636900	24	Global-b2 Clade	11	1032	2016-2019	2018	China	Eastern China	Hebei	NA	Animal	Chicken
430	SAMN12204853	100	0.1	489731	4731221	32	Global-c Clade	11	227	2016-2019	2018	China	Eastern China	Hebei	NA	Environment	Egg hatchery
431	SAMN12204863	100	0.09	489731	4748027	34	Global-c Clade	11	226	2016-2019	2018	China	Eastern China	Hebei	NA	Animal	Chicken
432	SAMN12204916	100	0.11	441007	4735227	29	Global-b2 Clade	11	967	2016-2019	2018	China	Eastern China	Hebei	NA	Environment	Egg hatchery
433	SAMN12204871	100	0.1	489731	4751669	36	Global-c Clade	11	233	2016-2019	2018	China	Eastern China	Hebei	NA	Environment	Egg hatchery
434	SAMN12204870	100	0.09	489731	4751685	32	Global-c Clade	11	233	2016-2019	2018	China	Eastern China	Hebei	NA	Environment	Egg hatchery
435	SAMN12204869	100	0.09	489731	4748941	30	Global-c Clade	11	234	2016-2019	2018	China	Eastern China	Hebei	NA	Environment	Egg hatchery
436	SAMN12204866	100	0.09	489731	4749413	31	Global-c Clade	11	226	2016-2019	2018	China	Eastern China	Hebei	NA	Animal	Chicken
437	SAMN12204864	100	0.09	305321	4751434	35	Global-c Clade	11	226	2016-2019	2018	China	Eastern China	Hebei	NA	Animal	Chicken
438	SAMN12204917	100	0.08	489731	4843793	32	Global-c Clade	11	239	2016-2019	2018	China	Eastern China	Hebei	NA	Environment	Egg hatchery
439	SAMN12204872	100	0.12	489747	4722071	33	Global-c Clade	11	271	2016-2019	2018	China	Eastern China	Hebei	NA	Environment	Egg hatchery
440	SAMN12204873	100	0.09	489731	4751293	32	Global-c Clade	11	226	2016-2019	2018	China	Eastern China	Hebei	NA	Environment	Egg hatchery
441	SAMN12204868	100	0.11	489747	4695331	26	Global-b2 Clade	11	1032	2016-2019	2018	China	Eastern China	Hebei	NA	Animal	Chicken
442	SAMN12204867	100	0.09	489731	4751400	31	Global-c Clade	11	226	2016-2019	2018	China	Eastern China	Hebei	NA	Animal	Chicken
443	SAMN12204852	100	0.09	489731	4751478	31	Global-c Clade	11	222	2016-2019	2018	China	Eastern China	Hebei	NA	Environment	Egg hatchery
444	SAMN12204865	100	0.09	489731	4748776	30	Global-c Clade	11	226	2016-2019	2018	China	Eastern China	Hebei	NA	Animal	Chicken
445	SAMN12204979	100	0.09	489731	4749476	28	Global-c Clade	11	180	2016-2019	2018	China	Eastern China	Hebei	NA	Environment	Egg hatchery
446	SAMN12204977	100	0.09	489731	4748983	30	Global-c Clade	11	180	2016-2019	2018	China	Eastern China	Hebei	NA	Environment	Egg hatchery
447	SAMN12204975	100	0.09	489731	4749167	29	Global-c Clade	11	180	2016-2019	2018	China	Eastern China	Hebei	NA	Environment	Egg hatchery
448	SAMN12204974	100	0.08	489731	4843413	33	Global-c Clade	11	239	2016-2019	2018	China	Eastern China	Hebei	NA	Environment	Egg hatchery
449	SAMN12204980	100	0.11	489747	4693035	24	Global-b2 Clade	11	1032	2016-2019	2018	China	Eastern China	Hebei	NA	Animal	Chicken
450	SAMN12204976	100	0.09	489731	4748824	31	Global-c Clade	11	180	2016-2019	2018	China	Eastern China	Hebei	NA	Environment	Egg hatchery
451	SAMN12204978	100	0.09	489731	4749003	30	Global-c Clade	11	180	2016-2019	2018	China	Eastern China	Hebei	NA	Environment	Egg hatchery
452	SAMN12204981	100	0.07	489731	4819477	30	Global-c Clade	11	228	2016-2019	2018	China	Eastern China	Hebei	NA	Animal	Chicken
453	SAMN12204923	100	0.09	489731	4751581	30	Global-c Clade	11	226	2016-2019	2018	China	Eastern China	Hebei	NA	Animal	Chicken
454	SAMN12204919	100	0.11	489747	4695017	28	Global-b2 Clade	11	1032	2016-2019	2018	China	Eastern China	Hebei	NA	Animal	Chicken
455	SAMN12204850	100	0.11	489747	4692940	25	Global-b2 Clade	11	1032	2016-2019	2018	China	Eastern China	Hebei	NA	Animal	Chicken
456	SAMN12204849	100	0.09	489731	4751258	32	Global-c Clade	11	226	2016-2019	2018	China	Eastern China	Hebei	NA	Animal	Chicken
457	SAMN12204945	100	0.08	489731	4843647	32	Global-c Clade	11	239	2016-2019	2018	China	Eastern China	Hebei	NA	Animal	Chicken
458	SAMN12204851	100	0.12	489747	4721844	31	Global-c Clade	11	271	2016-2019	2018	China	Eastern China	Hebei	NA	Environment	Egg hatchery
459	SAMN12204931	100	0.11	489747	4692346	25	Global-b2 Clade	11	967	2016-2019	2018	China	Eastern China	Hebei	NA	Animal	Chicken
460	SAMN12204848	100	0.11	489747	4695472	25	Global-b2 Clade	11	1032	2016-2019	2018	China	Eastern China	Hebei	NA	Animal	Chicken
461	SAMN12204844	100	0.09	489731	4748847	31	Global-c Clade	11	226	2016-2019	2018	China	Eastern China	Hebei	NA	Animal	Chicken
462	SAMN12204925	100	0.09	489731	4751197	31	Global-c Clade	11	226	2016-2019	2018	China	Eastern China	Hebei	NA	Animal	Chicken
463	SAMN12204933	100	0.11	489747	4692305	25	Global-b2 Clade	11	967	2016-2019	2018	China	Eastern China	Hebei	NA	Animal	Chicken
464	SAMN12204928	100	0.11	489747	4692343	25	Global-b2 Clade	11	967	2016-2019	2018	China	Eastern China	Hebei	NA	Animal	Chicken
465	SAMN12204929	100	0.11	489747	4693768	26	Global-b2 Clade	11	967	2016-2019	2018	China	Eastern China	Hebei	NA	Animal	Chicken
466	SAMN12204907	100	0.11	489747	4694608	27	Global-b2 Clade	11	967	2016-2019	2018	China	Eastern China	Hebei	NA	Animal	Chicken
467	SAMN12204932	100	0.09	489731	4751413	31	Global-c Clade	11	226	2016-2019	2018	China	Eastern China	Hebei	NA	Animal	Chicken
468	SAMN12204838	100	0.09	489731	4751256	32	Global-c Clade	11	204	2016-2019	2018	China	Eastern China	Hebei	NA	Animal	Chicken
469	SAMN12204839	100	0.11	489747	4692370	25	Global-b2 Clade	11	1032	2016-2019	2018	China	Eastern China	Hebei	NA	Animal	Chicken
470	SAMN12204949	100	0.09	489731	4749455	31	Global-c Clade	11	225	2016-2019	2018	China	Eastern China	Hebei	NA	Animal	Chicken
471	SAMN12204841	100	0.11	489747	4697510	27	Global-b2 Clade	11	1032	2016-2019	2018	China	Eastern China	Hebei	NA	Animal	Chicken
472	SAMN12204840	100	0.08	489731	4843374	33	Global-c Clade	11	234	2016-2019	2018	China	Eastern China	Hebei	NA	Animal	Chicken
473	SAMN12204836	100	0.09	489731	4751637	33	Global-c Clade	11	205	2016-2019	2018	China	Eastern China	Hebei	NA	Animal	Chicken
474	SAMN12204837	100	0.09	489731	4751647	33	Global-c Clade	11	204	2016-2019	2018	China	Eastern China	Hebei	NA	Animal	Chicken
475	SAMN12204834	100	0.11	489747	4695177	27	Global-b2 Clade	11	1032	2016-2019	2018	China	Eastern China	Hebei	NA	Animal	Chicken
476	SAMN12204835	100	0.09	489731	4750689	32	Global-c Clade	11	204	2016-2019	2018	China	Eastern China	Hebei	NA	Animal	Chicken
477	SAMN12204903	100	0.09	489731	4751325	31	Global-c Clade	11	227	2016-2019	2018	China	Eastern China	Hebei	NA	Animal	Chicken
478	SAMN12204842	100	0.08	489731	4843432	33	Global-c Clade	11	234	2016-2019	2018	China	Eastern China	Hebei	NA	Animal	Chicken
479	SAMN12204843	100	0.08	489731	4841192	34	Global-c Clade	11	226	2016-2019	2018	China	Eastern China	Hebei	NA	Animal	Chicken
480	SAMN12204944	100	0.09	489731	4751315	32	Global-c Clade	11	237	2016-2019	2018	China	Eastern China	Hebei	NA	Animal	Chicken
481	SAMN12204902	100	0.08	489731	4843769	33	Global-c Clade	11	239	2016-2019	2018	China	Eastern China	Hebei	NA	Animal	Chicken
482	SAMN12204894	100	0.11	489747	4691853	25	Global-b2 Clade	11	967	2016-2019	2018	China	Eastern China	Hebei	NA	Animal	Chicken
483	SAMN12204897	100	0.1	489747	4786721	28	Global-b2 Clade	11	967	2016-2019	2018	China	Eastern China	Hebei	NA	Animal	Chicken
484	SAMN12204895	100	0.11	489747	4694339	26	Global-b2 Clade	11	967	2016-2019	2018	China	Eastern China	Hebei	NA	Animal	Chicken
485	SAMN12204898	100	0.1	489747	4784109	26	Global-b2 Clade	11	967	2016-2019	2018	China	Eastern China	Hebei	NA	Animal	Chicken
486	SAMN12204953	100	0.11	489747	4695173	27	Global-b2 Clade	11	1032	2016-2019	2018	China	Eastern China	Hebei	NA	Animal	Chicken
487	SAMN12204896	100	0.11	489747	4691335	25	Global-b2 Clade	11	967	2016-2019	2018	China	Eastern China	Hebei	NA	Animal	Chicken
488	SAMN12204948	100	0.11	489747	4695602	24	Global-b2 Clade	11	1032	2016-2019	2018	China	Eastern China	Hebei	NA	Animal	Chicken
489	SAMN12204899	100	0.11	489747	4691495	24	Global-b2 Clade	11	967	2016-2019	2018	China	Eastern China	Hebei	NA	Animal	Chicken
490	SAMN12204901	100	0.11	489747	4692351	26	Global-b2 Clade	11	967	2016-2019	2018	China	Eastern China	Hebei	NA	Animal	Chicken
491	SAMN12204950	100	0.09	489731	4751615	30	Global-c Clade	11	237	2016-2019	2018	China	Eastern China	Hebei	NA	Animal	Chicken
492	SAMN12204947	100	0.11	489747	4695160	27	Global-b2 Clade	11	1032	2016-2019	2018	China	Eastern China	Hebei	NA	Animal	Chicken
493	SAMN12204910	100	0.1	489747	4729633	24	Global-b2 Clade	11	1035	2016-2019	2018	China	Eastern China	Hebei	NA	Environment	Egg hatchery
494	SAMN12204930	100	0.11	489747	4693768	26	Global-b2 Clade	11	967	2016-2019	2018	China	Eastern China	Hebei	NA	Animal	Chicken
495	SAMN12204924	100	0.09	406409	4751133	32	Global-c Clade	11	226	2016-2019	2018	China	Eastern China	Hebei	NA	Animal	Chicken
496	SAMN12204845	100	0.11	489747	4691179	26	Global-b2 Clade	11	966	2016-2019	2018	China	Eastern China	Hebei	NA	Animal	Chicken
497	SAMN12204846	100	0.08	489731	4843372	33	Global-c Clade	11	234	2016-2019	2018	China	Eastern China	Hebei	NA	Animal	Chicken
498	SAMN12204847	100	0.11	407342	4694228	27	Global-b2 Clade	11	1032	2016-2019	2018	China	Eastern China	Hebei	NA	Animal	Chicken
499	SAMN12204927	100	0.12	489747	4693747	26	Global-b2 Clade	11	967	2016-2019	2018	China	Eastern China	Hebei	NA	Animal	Chicken
500	SAMN12204913	100	0.09	489731	4751496	30	Global-c Clade	11	242	2016-2019	2018	China	Eastern China	Hebei	NA	Animal	Chicken
501	SAMN12204926	100	0.08	489731	4843350	33	Global-c Clade	11	226	2016-2019	2018	China	Eastern China	Hebei	NA	Animal	Chicken
502	SAMN12204906	100	0.09	489731	4751315	32	Global-c Clade	11	223	2016-2019	2018	China	Eastern China	Hebei	NA	Animal	Chicken
503	SAMN12204904	100	0.09	489731	4751382	31	Global-c Clade	11	227	2016-2019	2018	China	Eastern China	Hebei	NA	Animal	Chicken
504	SAMN12204952	100	0.11	406515	4694709	28	Global-b2 Clade	11	966	2016-2019	2018	China	Eastern China	Hebei	NA	Animal	Chicken
505	SAMN12204905	100	0.09	489731	4751382	31	Global-c Clade	11	224	2016-2019	2018	China	Eastern China	Hebei	NA	Animal	Chicken
506	SAMN12204912	100	0.11	489747	4695402	25	Global-b2 Clade	11	1032	2016-2019	2018	China	Eastern China	Hebei	NA	Environment	Egg hatchery
507	SAMN12204951	100	0.11	489747	4692496	25	Global-b2 Clade	11	966	2016-2019	2018	China	Eastern China	Hebei	NA	Animal	Chicken
508	SAMN12204946	100	0.11	489747	4693046	25	Global-b2 Clade	11	1032	2016-2019	2018	China	Eastern China	Hebei	NA	Animal	Chicken
509	SAMN12204900	100	0.11	489747	4692061	26	Global-b2 Clade	11	967	2016-2019	2018	China	Eastern China	Hebei	NA	Animal	Chicken
510	SAMN12204954	100	0.09	489747	4636968	24	Global-b2 Clade	11	1032	2016-2019	2018	China	Eastern China	Hebei	NA	Animal	Chicken
511	SAMN05204143	100	0.1	74881	4739124	183	Global-b1 Clade	11	45	2008-2011	2011	China	Eastern China	Shanghai	NA	Human	NA
512	SAMN05204144	100	0.11	120139	4705925	134	Global-b1 Clade	11	1232	2008-2011	2011	China	Eastern China	Shanghai	NA	Human	NA
513	SAMN12204909	100	0.09	489731	4748644	31	Global-c Clade	11	180	2016-2019	2018	China	NA	NA	NA	NA	NA
514	SAMEA6101048	100	0.1	489747	4718967	27	Global-c Clade	11	540	2016-2019	2018	China	NA	NA	NA	Animal	Chicken
515	SAMEA6101051	100	0.1	489747	4718666	28	Global-c Clade	11	540	2016-2019	2018	China	NA	NA	NA	Animal	Chicken
516	SAMEA6101039	100	0.1	489747	4718738	26	Global-c Clade	11	540	2016-2019	2018	China	NA	NA	NA	Animal	Chicken
517	SAMEA6101032	100	0.1	489747	4718386	28	Global-c Clade	11	540	2016-2019	2018	China	NA	NA	NA	Animal	Chicken
518	SAMEA6101035	100	0.1	489747	4717899	29	Global-c Clade	11	540	2016-2019	2018	China	NA	NA	NA	Animal	Chicken
519	SAMEA6100969	100	0.1	489747	4716693	26	Global-c Clade	11	540	2016-2019	2018	China	NA	NA	NA	Animal	Chicken
520	SAMEA6101028	100	0.1	489747	4718419	27	Global-c Clade	11	540	2016-2019	2018	China	NA	NA	NA	Animal	Chicken
521	SAMEA6101027	100	0.1	489747	4718633	28	Global-c Clade	11	540	2016-2019	2018	China	NA	NA	NA	Animal	Chicken
522	SAMEA6101014	100	0.1	489747	4718025	27	Global-c Clade	11	540	2016-2019	2018	China	NA	NA	NA	Animal	Chicken
523	SAMEA6101019	100	0.09	489747	4660608	23	Global-c Clade	11	540	2016-2019	2018	China	NA	NA	NA	Animal	Chicken
524	SAMEA6101021	100	0.1	489747	4719177	26	Global-c Clade	11	540	2016-2019	2018	China	NA	NA	NA	Animal	Chicken
525	SAMEA6101013	100	0.09	489747	4660417	23	Global-c Clade	11	541	2016-2019	2018	China	NA	NA	NA	Animal	Chicken
526	SAMEA6101009	100	0.1	489747	4718162	30	Global-c Clade	11	540	2016-2019	2018	China	NA	NA	NA	Animal	Chicken
527	SAMEA6101010	100	0.1	489747	4718680	29	Global-c Clade	11	540	2016-2019	2018	China	NA	NA	NA	Animal	Chicken
528	SAMEA6100966	100	0.09	467020	4759022	37	Global-c Clade	11	254	2016-2019	2018	China	NA	NA	NA	Animal	Chicken
529	SAMEA6101003	100	0.1	489747	4718830	28	Global-c Clade	11	540	2016-2019	2018	China	NA	NA	NA	Animal	Chicken
530	SAMEA6100997	100	0.09	489747	4660856	22	Global-c Clade	11	540	2016-2019	2018	China	NA	NA	NA	Animal	Chicken
531	SAMEA6100992	100	0.09	489747	4660288	23	Global-c Clade	11	540	2016-2019	2018	China	NA	NA	NA	Animal	Chicken
532	SAMEA6100987	100	0.09	489747	4802767	37	Global-c Clade	11	255	2016-2019	2018	China	NA	NA	NA	Animal	Chicken
533	SAMEA6100990	100	0.1	489747	4718149	27	Global-c Clade	11	540	2016-2019	2018	China	NA	NA	NA	Animal	Chicken
534	SAMEA6100989	100	0.11	489747	4806897	31	Global-c Clade	11	330	2016-2019	2018	China	NA	NA	NA	Animal	Chicken
535	SAMEA6100955	100	0.1	489747	4718467	27	Global-c Clade	11	540	2016-2019	2018	China	NA	NA	NA	Animal	Chicken
536	SAMEA6100995	100	0.1	489747	4719138	27	Global-c Clade	11	539	2016-2019	2018	China	NA	NA	NA	Animal	Chicken
537	SAMEA6101036	100	0.09	489756	4753252	28	Global-c Clade	11	681	2016-2019	2018	China	NA	NA	NA	Animal	Chicken
538	SAMEA6100998	100	0.1	489747	4718989	27	Global-c Clade	11	540	2016-2019	2018	China	NA	NA	NA	Animal	Chicken
539	SAMEA6100940	100	0.1	327425	4719387	30	Global-c Clade	11	540	2016-2019	2018	China	NA	NA	NA	Animal	Chicken
540	SAMEA6101025	100	0.1	489747	4718751	27	Global-c Clade	11	540	2016-2019	2018	China	NA	NA	NA	Animal	Chicken
541	SAMEA6101049	100	0.1	489747	4717995	29	Global-c Clade	11	540	2016-2019	2018	China	NA	NA	NA	Animal	Chicken
542	SAMEA6101015	100	0.1	489747	4718462	28	Global-c Clade	11	540	2016-2019	2018	China	NA	NA	NA	Animal	Chicken
543	SAMEA6101026	100	0.1	489747	4718696	28	Global-c Clade	11	540	2016-2019	2018	China	NA	NA	NA	Animal	Chicken
544	SAMEA6100994	100	0.09	489747	4660431	23	Global-c Clade	11	541	2016-2019	2018	China	NA	NA	NA	Animal	Chicken
545	SAMEA6101001	100	0.09	489756	4753338	29	Global-c Clade	11	681	2016-2019	2018	China	NA	NA	NA	Animal	Chicken
546	SAMEA6100991	100	0.1	489747	4718936	27	Global-c Clade	11	540	2016-2019	2018	China	NA	NA	NA	Animal	Chicken
547	SAMEA6101038	100	0.1	489747	4718110	28	Global-c Clade	11	542	2016-2019	2018	China	NA	NA	NA	Animal	Chicken
548	SAMEA6101023	100	0.1	489747	4718656	28	Global-c Clade	11	539	2016-2019	2018	China	NA	NA	NA	Animal	Chicken
549	SAMEA6100993	100	0.1	489747	4716402	27	Global-c Clade	11	540	2016-2019	2018	China	NA	NA	NA	Animal	Chicken
550	SAMEA6101033	100	0.1	489747	4718826	25	Global-c Clade	11	540	2016-2019	2018	China	NA	NA	NA	Animal	Chicken
551	SAMN14147780	100	0.11	238450	4735618	42	Global-a Clade	11	1472	2020-2023	2020	China	Eastern China	Taiwan	NA	NA	NA
552	SAMN16986874	100	0.1	406328	4916907	231	Global-c Clade	11	354	2016-2019	2016	China	Eastern China	guangdong	Shenzhen	Food	Pork
553	SAMN16986788	100	0.11	401059	4695991	26	Global-b1 Clade	11	1095	2016-2019	2016	China	Eastern China	guangdong	Shenzhen	Food	Chicken
554	SAMN16986640	100	0.11	406329	4982691	344	Global-b1 Clade	11	1105	2016-2019	2016	China	Eastern China	guangdong	Shenzhen	Food	Chicken
555	SAMN16986545	100	0.12	428699	4713322	125	Global-b2 Clade	11	1023	2012-2015	2015	China	Eastern China	guangdong	Shenzhen	Food	Chicken
556	SAMN16986295	100	0.09	401058	4776298	36	Global-b2 Clade	11	1053	2012-2015	2013	China	Eastern China	guangdong	Shenzhen	Food	Chicken
557	SAMN16986294	100	0.09	401058	4784142	38	Global-b2 Clade	11	1053	2012-2015	2013	China	Eastern China	guangdong	Shenzhen	Food	Chicken
558	SAMN18175061	100	0.2	4679997	4768808	3	Global-c Clade	11	322	NA	NA	China	Central China	hubei	WuHan	Human	NA
559	SAMN18175062	100	0.17	4679327	5021852	3	Global-c Clade	11	127	NA	NA	China	Central China	hubei	WuHan	Human	NA
560	SAMN18175052	100	0.23	4679742	4776778	4	Global-c Clade	11	101	NA	NA	China	Central China	hubei	WuHan	Human	NA
561	SAMN18291803	100	0.11	490118	4821064	26	Global-c Clade	11	63	2016-2019	2019	China	Eastern China	Jiangsu	NA	Human	Feces
562	SAMN18291798	100	0.09	490299	4748788	22	Global-b1 Clade	11	930	2016-2019	2019	China	Eastern China	Jiangsu	NA	Human	Feces
563	SAMN18291792	100	0.1	490118	4727396	22	Global-c Clade	11	100	2016-2019	2019	China	Eastern China	Jiangsu	NA	Human	Feces
564	SAMN18291788	100	0.12	490118	4728052	25	Global-c Clade	11	567	2016-2019	2019	China	Eastern China	Jiangsu	NA	Human	Feces
565	SAMN18291789	100	0.12	490117	4768036	24	Global-c Clade	11	455	2016-2019	2019	China	Eastern China	Jiangsu	NA	Human	Feces
566	SAMN18291786	100	0.12	490295	4729167	25	Global-c Clade	11	273	2016-2019	2019	China	Eastern China	Jiangsu	NA	Human	Feces
567	SAMN18291781	100	0.09	490294	4761945	22	Global-c Clade	11	492	2016-2019	2018	China	Eastern China	Jiangsu	NA	Human	Feces
568	SAMN18291779	100	0.09	490127	4762106	22	Global-c Clade	11	692	2016-2019	2018	China	Eastern China	Jiangsu	NA	Human	Feces
569	SAMN18291780	100	0.1	490116	4792562	24	Global-c Clade	11	448	2016-2019	2018	China	Eastern China	Jiangsu	NA	Human	Feces
570	SAMN18291778	100	0.09	491677	4764314	24	Global-c Clade	11	209	2016-2019	2018	China	Eastern China	Jiangsu	NA	Human	Feces
571	SAMN18291776	100	0.09	490295	4665215	21	Global-c Clade	11	320	2016-2019	2018	China	Eastern China	Jiangsu	NA	Human	Feces
572	SAMN18291773	100	0.09	491854	4765858	24	Global-c Clade	11	248	2016-2019	2018	China	Eastern China	Jiangsu	NA	Human	Feces
573	SAMN18291768	100	0.12	491954	4728873	27	Global-c Clade	11	376	2016-2019	2018	China	Eastern China	Jiangsu	NA	Human	Feces
574	SAMN18291769	100	0.12	490295	4729526	27	Global-c Clade	11	376	2016-2019	2018	China	Eastern China	Jiangsu	NA	Human	Feces
575	SAMN18291767	100	0.09	491677	4760894	23	Global-c Clade	11	230	2016-2019	2018	China	Eastern China	Jiangsu	NA	Human	Feces
576	SAMN18291766	100	0.08	478727	4742421	25	Global-a Clade	11	752	2016-2019	2018	China	Eastern China	Jiangsu	NA	Human	Feces
577	SAMN18291762	100	0.09	490118	4763115	24	Global-c Clade	11	619	2016-2019	2017	China	Eastern China	Jiangsu	NA	Human	Feces
578	SAMN18291761	100	0.08	490127	4799202	25	Global-c Clade	11	698	2016-2019	2017	China	Eastern China	Jiangsu	NA	Human	Feces
579	SAMN18291751	100	0.11	491954	4726922	25	Global-c Clade	11	302	2016-2019	2017	China	Eastern China	Jiangsu	NA	Human	Feces
580	SAMN18291748	100	0.1	492230	4735383	24	Outlier Clade	11	1895	2016-2019	2017	China	Eastern China	Jiangsu	NA	Human	Feces
581	SAMN18291750	100	0.08	491677	4790098	22	Global-c Clade	11	247	2016-2019	2017	China	Eastern China	Jiangsu	NA	Human	Feces
582	SAMN18291744	100	0.11	490118	4703277	22	Global-c Clade	11	740	2016-2019	2016	China	Eastern China	Jiangsu	NA	Human	Feces
583	SAMN18291745	100	0.1	490295	4732852	24	Global-c Clade	11	419	2016-2019	2016	China	Eastern China	Jiangsu	NA	Human	Feces
584	SAMN18291741	100	0.1	490294	4729044	25	Global-c Clade	11	412	2016-2019	2016	China	Eastern China	Jiangsu	NA	Human	Feces
585	SAMN18291735	100	0.09	491759	4761061	23	Global-c Clade	11	620	2016-2019	2016	China	Eastern China	Jiangsu	NA	Human	Feces
586	SAMN18291734	100	0.11	491663	4728222	23	Global-b1 Clade	11	1200	2016-2019	2016	China	Eastern China	Jiangsu	NA	Human	Feces
587	SAMN18291731	100	0.1	490008	4733236	23	Global-c Clade	11	569	2016-2019	2016	China	Eastern China	Jiangsu	NA	Human	Feces
588	SAMN18291729	100	0.12	406770	4857438	33	Global-b2 Clade	11	1011	2016-2019	2016	China	Eastern China	Jiangsu	NA	Human	Feces
589	SAMN18291730	100	0.12	492090	4727824	26	Global-c Clade	11	283	2016-2019	2016	China	Eastern China	Jiangsu	NA	Human	Feces
590	SAMN18291728	100	0.12	490118	4734229	26	Global-c Clade	11	150	2016-2019	2016	China	Eastern China	Jiangsu	NA	Human	Feces
591	SAMN18291715	100	0.1	491954	4769414	27	Global-c Clade	11	380	2012-2015	2015	China	Eastern China	Jiangsu	NA	Human	Feces
592	SAMN18291716	100	0.12	421930	4728177	26	Global-c Clade	11	284	2012-2015	2015	China	Eastern China	Jiangsu	NA	Human	Feces
593	SAMN18291711	100	0.08	492090	4829865	28	Global-b2 Clade	11	982	2012-2015	2015	China	Eastern China	Jiangsu	NA	Human	Feces
594	SAMN18291710	100	0.11	491954	4679555	26	Global-c Clade	11	663	2012-2015	2015	China	Eastern China	Jiangsu	NA	Human	Feces
595	SAMN18291708	100	0.1	490295	4770232	27	Global-c Clade	11	380	2012-2015	2015	China	Eastern China	Jiangsu	NA	Human	Feces
596	SAMN18744880	100	0.09	407674	4817138	55	Global-c Clade	11	191	NA	NA	China	Central China	jiangxi	NanChang	Animal	Chicken
597	SAMN18868252	100	0.24	4679426	4851827	3	Global-b2 Clade	11	1048	2016-2019	2017	China	Eastern China	Shanghai	NA	Human	Feces
598	SAMN18868251	100	0.12	4679991	4854666	4	Global-c Clade	11	675	2016-2019	2016	China	Northwest China	Xinjiang	NA	Human	Feces
599	SAMN20511992	100	0.1	478531	4732260	71	Global-c Clade	11	118	NA	NA	China	Eastern China	Zhejiang	NA	Animal	Chicken
600	SAMN20511995	100	0.1	478531	4726278	46	Global-c Clade	11	118	NA	NA	China	Eastern China	Zhejiang	NA	Animal	Chicken
601	SAMN20599439	100	0.09	356445	4720925	45	Global-c Clade	11	57	2020-2023	2020	China	NA	NA	NA	Human	NA
602	SAMN20599465	100	0.09	284454	4720938	44	Global-c Clade	11	58	2020-2023	2021	China	NA	NA	NA	Human	NA
603	SAMN19065966	100	0.11	489747	4695046	27	Global-b1 Clade	11	1154	NA	NA	China	Central China	Henan	NA	Animal	Chicken
604	SAMN19065969	100	0.15	489747	4694101	26	Global-b1 Clade	11	1094	NA	NA	China	Central China	Henan	NA	Animal	Chicken
605	SAMN19065981	100	0.09	489747	4752341	28	Global-c Clade	11	604	NA	NA	China	Central China	Henan	NA	Animal	Chicken
606	SAMN19065979	100	0.1	489747	4718381	27	Global-c Clade	4064	644	NA	NA	China	Central China	Henan	NA	Animal	Chicken
607	SAMN19065972	100	0.11	489747	4695635	26	Global-b1 Clade	11	1154	NA	NA	China	Central China	Henan	NA	Animal	Chicken
608	SAMN19065983	100	0.1	489747	4718185	27	Global-c Clade	4064	644	NA	NA	China	Central China	Henan	NA	Animal	Chicken
609	SAMN19065978	100	0.11	489747	4694965	26	Global-b1 Clade	11	1154	NA	NA	China	Central China	Henan	NA	Animal	Chicken
610	SAMN19065982	100	0.09	489747	4753657	29	Global-c Clade	11	604	NA	NA	China	Central China	Henan	NA	Animal	Chicken
611	SAMN19065967	100	0.11	489747	4695050	26	Global-b1 Clade	11	1154	NA	NA	China	Central China	Henan	NA	Animal	Chicken
612	SAMN19065984	100	0.09	489629	4759304	31	Global-c Clade	11	604	NA	NA	China	Central China	Henan	NA	Animal	Chicken
613	SAMN19065970	100	0.15	489747	4693984	25	Global-b1 Clade	11	1094	NA	NA	China	Central China	Henan	NA	Animal	Chicken
614	SAMN19065968	100	0.11	489747	4694435	27	Global-b2 Clade	11	1018	NA	NA	China	Central China	Henan	NA	Animal	Chicken
615	SAMN19065971	100	0.15	489747	4694168	27	Global-b1 Clade	11	1094	NA	NA	China	Central China	Henan	NA	Animal	Chicken
616	SAMN19065985	100	0.1	489747	4718590	28	Global-c Clade	4064	644	NA	NA	China	Central China	Henan	NA	Animal	Chicken
617	SAMN19065980	100	0.09	489751	4743704	27	Global-b1 Clade	11	932	NA	NA	China	Central China	Henan	NA	Animal	Chicken
618	SAMN21166609	100	0.23	4679998	4739359	2	Global-b1 Clade	11	1150	2016-2019	2017	China	Eastern China	liaoning	Dalian	Animal	Chicken
619	SAMN21166610	100	0.11	490292	4699582	25	Global-b1 Clade	11	1150	2016-2019	2017	China	Eastern China	liaoning	Dalian	Animal	Chicken
620	SAMN19820009	100	0.09	478530	4788006	37	Global-b1 Clade	11	1081	2016-2019	2018	China	Eastern China	Shandong	NA	Food	Egg
621	SAMN19820040	100	0.11	491251	4761532	34	Global-c Clade	11	153	2016-2019	2019	China	Western China	Sichuan	NA	Animal	Chicken
622	SAMN21928370	100	0.11	478531	4731804	29	Global-c Clade	11	563	2016-2019	2019	China	Eastern China	Liaoning	NA	Animal	Mink
623	SAMN22446318	100	0.22	4713645	4713645	1	Global-a Clade	11	1459	2016-2019	2016	China	Eastern China	Taiwan	NA	Human	NA
624	SAMN22446319	100	0.22	4713627	4713627	1	Global-a Clade	11	1459	2016-2019	2016	China	Eastern China	Taiwan	NA	Human	NA
625	SAMN22446317	100	0.23	4679172	4679172	1	Global-a Clade	11	1636	2016-2019	2017	China	Eastern China	Taiwan	NA	Human	NA
626	SAMN22446315	100	0.23	4679287	4679287	1	Global-a Clade	11	1536	2016-2019	2017	China	Eastern China	Taiwan	NA	Human	NA
627	SAMN22446316	100	0.23	4679376	4679376	1	Global-a Clade	11	1536	2016-2019	2017	China	Eastern China	Taiwan	NA	Human	NA
628	SAMN22446314	100	0.22	4713617	4713617	1	Global-a Clade	11	1491	2016-2019	2016	China	Eastern China	Taiwan	NA	Human	NA
629	SAMN22446313	100	0.22	4715683	4715683	1	Global-a Clade	11	1491	2016-2019	2016	China	Eastern China	Taiwan	NA	Human	NA
630	SAMN22446297	100	0.22	4713690	4713690	1	Global-a Clade	11	1637	2016-2019	2017	China	Eastern China	Taiwan	NA	Human	NA
631	SAMN22446312	100	0.22	4712297	4712297	1	Global-c Clade	11	504	2012-2015	2015	China	Eastern China	Taiwan	NA	Human	NA
632	SAMN22446298	100	0.25	4713683	4713683	1	Global-a Clade	11	1635	2016-2019	2017	China	Eastern China	Taiwan	NA	Human	NA
633	SAMN22446311	100	0.22	4712346	4712346	1	Global-c Clade	11	504	2012-2015	2015	China	Eastern China	Taiwan	NA	Human	NA
634	SAMN22446310	100	0.22	4713682	4713682	1	Global-a Clade	11	1460	2016-2019	2017	China	Eastern China	Taiwan	NA	Human	NA
635	SAMN22446308	100	0.22	4711483	4711483	1	Global-a Clade	11	1506	2016-2019	2017	China	Eastern China	Taiwan	NA	Human	NA
636	SAMN22446309	100	0.22	4713643	4713643	1	Global-a Clade	11	1461	2016-2019	2017	China	Eastern China	Taiwan	NA	Human	NA
637	SAMN22446307	100	0.23	4711493	4711493	1	Global-a Clade	11	50	2016-2019	2017	China	Eastern China	Taiwan	NA	Human	NA
638	SAMN22446306	100	0.22	4713493	4713493	1	Global-a Clade	11	48	2016-2019	2017	China	Eastern China	Taiwan	NA	Human	NA
639	SAMN22446305	100	0.22	4713509	4713509	1	Global-a Clade	11	49	2016-2019	2017	China	Eastern China	Taiwan	NA	Human	NA
640	SAMN22446296	100	0.26	4713725	4713725	1	Global-a Clade	11	1478	2016-2019	2016	China	Eastern China	Taiwan	NA	Human	NA
641	SAMN22446295	100	0.22	4713759	4713759	1	Global-a Clade	11	1479	2012-2015	2015	China	Eastern China	Taiwan	NA	Human	NA
642	SAMN22446294	100	0.22	4711503	4711503	1	Global-a Clade	11	1485	2012-2015	2015	China	Eastern China	Taiwan	NA	Human	NA
643	SAMN22446293	100	0.22	4711668	4711668	1	Global-a Clade	11	1484	2012-2015	2015	China	Eastern China	Taiwan	NA	Human	NA
644	SAMN22446289	100	0.22	4713642	4713642	1	Global-a Clade	11	1476	2016-2019	2018	China	Eastern China	Taiwan	NA	Human	NA
645	SAMN22446288	100	0.22	4688408	4688408	1	Global-a Clade	11	1424	2016-2019	2016	China	Eastern China	Taiwan	NA	Human	NA
646	SAMN22446287	100	0.23	4679279	4679279	1	Global-a Clade	11	1537	2012-2015	2015	China	Eastern China	Taiwan	NA	Human	NA
647	SAMN22446290	100	0.24	4713711	4713711	1	Global-a Clade	11	1477	2016-2019	2018	China	Eastern China	Taiwan	NA	Human	NA
648	SAMN22502755	100	0.11	489749	4754394	40	Global-c Clade	11	731	2016-2019	2017	China	Eastern China	Fujian	NA	Animal	Pigeon
649	SAMN22502754	100	0.12	489639	4721807	40	Global-c Clade	11	708	2020-2023	2020	China	Eastern China	Fujian	NA	Animal	Pigeon
650	SAMN22502753	100	0.09	400796	4774523	48	Global-b1 Clade	11	24	2012-2015	2015	China	Eastern China	Fujian	NA	Animal	Pigeon
651	SAMN22502757	100	0.09	400796	4785537	50	Global-b1 Clade	11	25	2016-2019	2019	China	Eastern China	Fujian	NA	Animal	Pigeon
652	SAMN22502758	100	0.08	489749	4788592	34	Global-b1 Clade	11	1201	2020-2023	2020	China	Eastern China	Fujian	NA	Animal	Pigeon
653	SAMN22502756	100	0.1	489748	4726724	46	Global-b1 Clade	11	23	2016-2019	2019	China	Eastern China	Fujian	NA	Animal	Pigeon
654	SAMN21498834	100	0.12	489747	4699072	23	Global-c Clade	11	343	2020-2023	2020	China	Eastern China	Beijing	NA	Human	Feces
655	SAMN21498839	100	0.12	489747	4699076	22	Global-c Clade	11	343	2020-2023	2020	China	Eastern China	Beijing	NA	Human	Feces
656	SAMN21498843	100	0.12	489747	4699258	23	Global-c Clade	11	343	2020-2023	2020	China	Eastern China	Beijing	NA	Human	Feces
657	SAMN21498840	100	0.12	489747	4699117	23	Global-c Clade	11	343	2020-2023	2020	China	Eastern China	Beijing	NA	Human	Feces
658	SAMN21498827	100	0.12	489747	4699007	23	Global-c Clade	11	343	2020-2023	2020	China	Eastern China	Beijing	NA	Human	Feces
659	SAMN21498823	100	0.12	489747	4698998	24	Global-c Clade	11	344	2020-2023	2020	China	Eastern China	Beijing	NA	Human	Feces
660	SAMN21498842	100	0.12	489747	4699166	23	Global-c Clade	11	343	2020-2023	2020	China	Eastern China	Beijing	NA	Human	Feces
661	SAMN21498837	100	0.12	489747	4699160	23	Global-c Clade	11	343	2020-2023	2020	China	Eastern China	Beijing	NA	Human	Feces
662	SAMN21498835	100	0.12	489747	4699232	24	Global-c Clade	11	343	2020-2023	2020	China	Eastern China	Beijing	NA	Human	Feces
663	SAMN21498821	100	0.12	489747	4699357	22	Global-c Clade	11	343	2020-2023	2020	China	Eastern China	Beijing	NA	Human	Feces
664	SAMN21498833	100	0.12	489747	4698870	24	Global-c Clade	11	343	2020-2023	2020	China	Eastern China	Beijing	NA	Human	Feces
665	SAMN21498836	100	0.12	489747	4699277	23	Global-c Clade	11	343	2020-2023	2020	China	Eastern China	Beijing	NA	Human	Feces
666	SAMN21498831	100	0.12	489747	4698911	24	Global-c Clade	11	343	2020-2023	2020	China	Eastern China	Beijing	NA	Human	Feces
667	SAMN21498844	100	0.12	489747	4699089	23	Global-c Clade	11	343	2020-2023	2020	China	Eastern China	Beijing	NA	Human	Feces
668	SAMN21498845	100	0.12	489747	4699423	24	Global-c Clade	11	343	2020-2023	2020	China	Eastern China	Beijing	NA	Human	Feces
669	SAMN21498841	100	0.12	489747	4698837	24	Global-c Clade	11	343	2020-2023	2020	China	Eastern China	Beijing	NA	Human	Feces
670	SAMN21498832	100	0.12	489747	4698994	24	Global-c Clade	11	343	2020-2023	2020	China	Eastern China	Beijing	NA	Human	Feces
671	SAMN21498824	100	0.12	489747	4699224	23	Global-c Clade	11	343	2020-2023	2020	China	Eastern China	Beijing	NA	Human	Feces
672	SAMN21498825	100	0.12	489747	4698909	24	Global-c Clade	11	343	2020-2023	2020	China	Eastern China	Beijing	NA	Human	Feces
673	SAMN21498820	100	0.12	489747	4698989	24	Global-c Clade	11	343	2020-2023	2020	China	Eastern China	Beijing	NA	Human	Feces
674	SAMN21498819	100	0.12	489747	4698889	24	Global-c Clade	11	343	2020-2023	2020	China	Eastern China	Beijing	NA	Human	Feces
675	SAMN21498828	100	0.12	489747	4699117	23	Global-c Clade	11	343	2020-2023	2020	China	Eastern China	Beijing	NA	Human	Feces
676	SAMN21498830	100	0.12	489747	4699149	23	Global-c Clade	11	343	2020-2023	2020	China	Eastern China	Beijing	NA	Human	Feces
677	SAMN21498829	100	0.12	489747	4698964	24	Global-c Clade	11	343	2020-2023	2020	China	Eastern China	Beijing	NA	Human	Feces
678	SAMN21498838	100	0.12	489747	4699237	24	Global-c Clade	11	343	2020-2023	2020	China	Eastern China	Beijing	NA	Human	Feces
679	SAMN21498826	100	0.12	489747	4699600	25	Global-c Clade	11	343	2020-2023	2020	China	Eastern China	Beijing	NA	Human	Feces
680	SAMN21498822	100	0.12	489747	4699273	23	Global-c Clade	11	343	2020-2023	2020	China	Eastern China	Beijing	NA	Human	Feces
681	SAMN16824780	100	0.33	61426	4731248	161	Global-c Clade	11	187	2016-2019	2019	China	Eastern China	HongKong	NA	Human	Feces
682	SAMN16824776	100	0.39	53675	4819615	165	Global-c Clade	11	185	2016-2019	2019	China	Eastern China	HongKong	NA	Human	Feces
683	SAMN16824788	100	0.14	103691	4715518	96	Global-c Clade	11	522	2016-2019	2019	China	Eastern China	HongKong	NA	Human	Feces
684	SAMN16824772	100	0.05	94462	4710341	106	Global-c Clade	New1	547	2016-2019	2019	China	Eastern China	HongKong	NA	Human	Feces
685	SAMN16824815	100	0.1	131241	4721154	64	Global-c Clade	11	524	2016-2019	2019	China	Eastern China	HongKong	NA	Human	Feces
686	SAMN16824782	100	0.08	105020	4718479	82	Global-c Clade	11	523	2016-2019	2019	China	Eastern China	HongKong	NA	Human	Feces
687	SAMN16824789	100	0.14	101067	4714491	95	Global-c Clade	11	519	2016-2019	2019	China	Eastern China	HongKong	NA	Human	Feces
688	SAMN16824825	100	0.33	36534	4702822	218	Global-c Clade	11	532	2016-2019	2019	China	Eastern China	HongKong	NA	Human	Feces
689	SAMN16824775	100	1.28	95428	4753310	88	Global-a Clade	11	1315	2016-2019	2019	China	Eastern China	HongKong	NA	Human	Feces
690	SAMN16824781	100	0.1	121213	4691593	67	Global-a Clade	11	753	2016-2019	2019	China	Eastern China	HongKong	NA	Human	Feces
691	SAMN16824787	100	0.09	134416	4823008	118	Global-c Clade	11	201	2016-2019	2019	China	Eastern China	HongKong	NA	Human	Feces
692	SAMN16824768	100	0.16	119093	4804655	86	Global-c Clade	11	183	2016-2019	2019	China	Eastern China	HongKong	NA	Human	Feces
693	SAMN16824812	100	0.1	184442	4719317	45	Global-c Clade	11	546	2016-2019	2019	China	Eastern China	HongKong	NA	Human	Feces
694	SAMN16824820	100	0.1	237523	4729999	51	Global-c Clade	11	520	2016-2019	2019	China	Eastern China	HongKong	NA	Human	Feces
695	SAMN16824829	100	0.11	124997	4719431	89	Global-c Clade	11	516	2016-2019	2019	China	Eastern China	HongKong	NA	Human	Feces
696	SAMN16824830	100	0.1	190118	4718621	54	Global-c Clade	11	517	2016-2019	2019	China	Eastern China	HongKong	NA	Human	Feces
697	SAMN16824818	100	0.09	134794	4745597	60	Global-c Clade	11	470	2016-2019	2019	China	Eastern China	HongKong	NA	Human	Feces
698	SAMN16824823	100	0.09	118063	4737017	71	Global-a Clade	11	759	2016-2019	2019	China	Eastern China	HongKong	NA	Human	Feces
699	SAMN16824826	100	0.1	156407	4722695	58	Global-c Clade	11	516	2016-2019	2019	China	Eastern China	HongKong	NA	Human	Feces
700	SAMN16824831	100	0.17	138764	4734527	63	Global-a Clade	11	754	2016-2019	2019	China	Eastern China	HongKong	NA	Human	Feces
701	SAMN16824835	99.99	0.11	124975	4711375	90	Global-c Clade	11	91	2016-2019	2019	China	Eastern China	HongKong	NA	Human	Feces
702	SAMN16824838	100	0.08	185396	4744107	53	Global-c Clade	11	186	2016-2019	2019	China	Eastern China	HongKong	NA	Human	Feces
703	SAMN16824853	100	0.14	106892	4709315	71	Global-c Clade	11	628	2016-2019	2019	China	Eastern China	HongKong	NA	Human	Feces
704	SAMN16824860	100	0.13	153367	4744890	60	Global-c Clade	11	589	2016-2019	2019	China	Eastern China	HongKong	NA	Human	Feces
705	SAMN16824856	100	0.13	115856	4710100	79	Global-c Clade	11	82	2016-2019	2019	China	Eastern China	HongKong	NA	Human	Feces
706	SAMN16824861	100	0.11	122689	4742804	69	Global-c Clade	11	200	2016-2019	2019	China	Eastern China	HongKong	NA	Human	Feces
707	SAMN16824832	100	0.08	153314	4715317	49	Global-c Clade	11	161	2016-2019	2019	China	Eastern China	HongKong	NA	Human	Feces
708	SAMN16824827	100	0.11	152965	4802531	75	Global-c Clade	11	521	2016-2019	2019	China	Eastern China	HongKong	NA	Human	Feces
709	SAMN16824839	100	0.11	152795	4711027	79	Global-c Clade	11	99	2016-2019	2019	China	Eastern China	HongKong	NA	Human	Feces
710	SAMN16824862	100	0.08	192683	4746037	46	Global-c Clade	11	683	2016-2019	2019	China	Eastern China	HongKong	NA	Human	Feces
711	SAMN16824845	100	0.1	119018	4702704	76	Global-c Clade	11	518	2016-2019	2019	China	Eastern China	HongKong	NA	Human	Feces
712	SAMN16824855	100	0.09	131664	4745788	62	Global-c Clade	11	697	2016-2019	2019	China	Eastern China	HongKong	NA	Human	Feces
713	SAMN16824798	100	0.11	174594	4798338	83	Global-c Clade	11	184	2016-2019	2019	China	Eastern China	HongKong	NA	Human	Feces
714	SAMN16824837	100	0.07	215552	4772332	60	Global-c Clade	11	186	2016-2019	2019	China	Eastern China	HongKong	NA	Human	Feces
715	SAMN16824848	100	0.1	165906	4695776	53	Global-c Clade	11	510	2016-2019	2019	China	Eastern China	HongKong	NA	Human	Feces
716	SAMN16824850	99.99	1.03	69613	4771474	124	Global-b1 Clade	11	1143	2016-2019	2019	China	Eastern China	HongKong	NA	Human	Feces
717	SAMN16824797	100	0.09	227797	4746026	43	Global-c Clade	11	182	2016-2019	2019	China	Eastern China	HongKong	NA	Human	Feces
718	SAMN16824844	100	0.13	165897	4730459	59	Global-c Clade	11	110	2016-2019	2019	China	Eastern China	HongKong	NA	Human	Feces
719	SAMN16824814	100	0.1	227735	4719051	45	Global-c Clade	11	548	2016-2019	2019	China	Eastern China	HongKong	NA	Human	Feces
720	SAMN16824828	100	0.09	162757	4744247	51	Global-c Clade	11	189	2016-2019	2019	China	Eastern China	HongKong	NA	Human	Feces
721	SAMN16824794	100	0.08	230126	4744605	49	Global-c Clade	11	180	2016-2019	2019	China	Eastern China	HongKong	NA	Human	Feces
722	SAMN16824840	100	0.16	130316	4766598	80	Global-a Clade	1925	751	2016-2019	2019	China	Eastern China	HongKong	NA	Human	Feces
723	SAMN16824834	100	0.06	160404	4918951	85	Global-c Clade	11	686	2016-2019	2019	China	Eastern China	HongKong	NA	Human	Feces
724	SAMN25145131	100	0.13	479247	4727738	36	Global-c Clade	11	104	2016-2019	2019	China	Eastern China	Beijing	NA	Animal	Chicken
725	SAMN26288851	100	0.12	478528	4725123	57	Global-c Clade	11	192	NA	NA	China	Eastern China	Zhejiang	NA	Animal	Anatidae
726	SAMN26288914	100	0.08	478701	4696432	47	Global-b1 Clade	11	909	NA	NA	China	Eastern China	Zhejiang	NA	NA	NA
727	SAMN26288913	100	0.09	478995	4707011	86	Global-b1 Clade	11	909	NA	NA	China	Eastern China	Zhejiang	NA	NA	NA
728	SAMN26288857	100	0.13	478743	4736584	68	Global-c Clade	11	61	NA	NA	China	Eastern China	Zhejiang	NA	Animal	Chicken
729	SAMN26288856	100	0.12	478743	4732100	53	Global-c Clade	11	61	NA	NA	China	Eastern China	Zhejiang	NA	Animal	Chicken
730	SAMN26288844	100	0.12	478740	4723670	53	Global-c Clade	11	192	NA	NA	China	Eastern China	Zhejiang	NA	Animal	Chicken
731	SAMN26288848	100	0.12	478528	4724811	58	Global-c Clade	11	192	NA	NA	China	Eastern China	Zhejiang	NA	Animal	Chicken
732	SAMN26288847	100	0.12	478528	4725208	57	Global-c Clade	11	192	NA	NA	China	Eastern China	Zhejiang	NA	Animal	Chicken
733	SAMN26288846	100	0.12	479034	4725463	59	Global-c Clade	11	192	NA	NA	China	Eastern China	Zhejiang	NA	Animal	Chicken
734	SAMN26288845	100	0.12	478740	4726378	62	Global-c Clade	11	192	NA	NA	China	Eastern China	Zhejiang	NA	Animal	Chicken
735	SAMN26288841	100	0.1	478529	4800851	72	Global-c Clade	11	192	NA	NA	China	Eastern China	Zhejiang	NA	Animal	Chicken
736	SAMN26288840	100	0.1	478741	4804924	89	Global-c Clade	11	192	NA	NA	China	Eastern China	Zhejiang	NA	Animal	Chicken
737	SAMN20422897	100	0.1	371676	4782884	55	Global-b2 Clade	11	1043	2016-2019	2019	China	Eastern China	Zhejiang	Hangzhou	Human	Feces
738	SAMN22612970	100	0.1	681220	4784500	40	Global-c Clade	11	192	NA	NA	China	Central China	Zhejiang	Jiaxing	Animal	Chicken
739	SAMN22612975	100	0.12	489729	4712725	34	Global-c Clade	11	192	NA	NA	China	Central China	Zhejiang	Jiaxing	Animal	Chicken
740	SAMN22613069	100	0.12	489729	4712751	34	Global-c Clade	11	192	NA	NA	China	Central China	hunan	Zhuzhou	Animal	Chicken
741	SAMN22612969	100	0.1	489730	4785319	38	Global-c Clade	11	192	NA	NA	China	Central China	Zhejiang	Jiaxing	Animal	Chicken
742	SAMN22612977	100	0.12	680982	4713202	34	Global-c Clade	11	192	NA	NA	China	Central China	Zhejiang	Jiaxing	Animal	Chicken
743	SAMN22613027	100	0.09	489705	4685668	22	Global-b1 Clade	11	909	NA	NA	China	Eastern China	zhejiang	Ningbo	Animal	Chicken
744	SAMN22613052	100	0.12	489729	4713041	35	Global-c Clade	11	192	NA	NA	China	Northwest China	NingXia	NA	Animal	Chicken
745	SAMN22613068	100	0.12	489729	4712973	32	Global-c Clade	11	192	NA	NA	China	Central China	hunan	Zhuzhou	Animal	Chicken
746	SAMN22612976	100	0.12	489729	4713096	36	Global-c Clade	11	192	NA	NA	China	Central China	Zhejiang	Jiaxing	Animal	Chicken
747	SAMN22613070	100	0.12	489729	4712876	34	Global-c Clade	11	192	NA	NA	China	Central China	hunan	Zhuzhou	Animal	Chicken
748	SAMN22613065	100	0.12	489729	4713252	33	Global-c Clade	11	192	NA	NA	China	Central China	hunan	Zhuzhou	Animal	Chicken
749	SAMN22613072	100	0.12	489747	4721828	32	Global-c Clade	11	66	NA	NA	China	Central China	hunan	Zhuzhou	Animal	Chicken
750	SAMN22613073	100	0.12	489729	4712185	36	Global-c Clade	11	192	NA	NA	China	Central China	hunan	Zhuzhou	Animal	Chicken
751	SAMN22613078	100	0.11	489747	4663455	25	Global-c Clade	11	67	NA	NA	China	Northwest China	NingXia	NA	Animal	Chicken
752	SAMN22613067	100	0.12	489729	4713250	34	Global-c Clade	11	192	NA	NA	China	Central China	hunan	Zhuzhou	Animal	Chicken
753	SAMN22612973	100	0.12	489729	4712834	34	Global-c Clade	11	192	NA	NA	China	Central China	Zhejiang	Jiaxing	Animal	Chicken
754	SAMN22612974	100	0.12	489729	4712747	34	Global-c Clade	11	192	NA	NA	China	Central China	Zhejiang	Jiaxing	Animal	Chicken
755	SAMN22613076	100	0.12	489729	4712977	34	Global-c Clade	11	192	NA	NA	China	Eastern China	Shandong	Bingzhou	Animal	Chicken
756	SAMN22612986	100	0.12	489747	4722371	31	Global-c Clade	11	61	NA	NA	China	Eastern China	zhejiang	Jinhua	Animal	Chicken
757	SAMN22612985	100	0.12	489747	4721444	29	Global-c Clade	11	61	NA	NA	China	Eastern China	zhejiang	Jinhua	Animal	Chicken
758	SAMN22613028	100	0.09	489705	4685340	23	Global-b1 Clade	11	909	NA	NA	China	Eastern China	zhejiang	Ningbo	Animal	Chicken
759	SAMN22613064	100	0.11	489729	4705544	34	Global-c Clade	11	192	NA	NA	China	Central China	hunan	Zhuzhou	Animal	Chicken
760	SAMN22612957	100	0.1	489747	4718452	28	Global-c Clade	11	118	NA	NA	China	Eastern China	zhejiang	Shaoxing	Animal	Chicken
761	SAMN22612960	100	0.1	489747	4718441	28	Global-c Clade	11	118	NA	NA	China	Eastern China	zhejiang	Shaoxing	Animal	Chicken
762	SAMN22613063	100	0.12	489747	4721825	31	Global-c Clade	11	66	NA	NA	China	Northwest China	NingXia	NA	Animal	Anatidae
763	SAMN22613085	100	0.12	489747	4721973	30	Global-c Clade	11	66	NA	NA	China	Central China	hunan	Changde	Animal	Chicken
764	SAMN22613066	100	0.12	489729	4713426	34	Global-c Clade	11	192	NA	NA	China	Central China	hunan	Zhuzhou	Animal	Chicken
765	SAMN28104871	100	0.23	4679859	4679859	1	Global-b1 Clade	11	1090	NA	NA	China	Eastern China	Shandong	Qingdao	Environment	Waste water
766	SAMN26211444	100	0.09	491822	4763758	36	Global-c Clade	11	228	NA	NA	China	Eastern China	Zhejiang	Hangzhou	Human	Feces
767	SAMN26211437	100	0.09	491922	4764324	36	Global-c Clade	11	591	NA	NA	China	Eastern China	Zhejiang	Hangzhou	Human	Feces
768	SAMN26211432	100	0.1	491922	4730698	38	Global-c Clade	11	282	NA	NA	China	Eastern China	Zhejiang	Hangzhou	Human	Feces
769	SAMN26211431	100	0.12	491922	4730791	39	Global-c Clade	11	372	NA	NA	China	Eastern China	Zhejiang	Hangzhou	Human	Feces
770	SAMN26211427	100	0.1	491922	4731327	39	Global-c Clade	11	282	NA	NA	China	Eastern China	Zhejiang	Hangzhou	Human	Feces
771	SAMN26211418	100	0.09	491926	4758018	38	Global-b1 Clade	11	958	NA	NA	China	Eastern China	Zhejiang	Hangzhou	Human	Feces
772	SAMN26211419	100	0.1	491922	4726024	42	Global-c Clade	11	393	NA	NA	China	Eastern China	Zhejiang	Hangzhou	Human	Feces
773	SAMN26211402	100	0.12	491922	4713187	37	Global-c Clade	11	348	NA	NA	China	Eastern China	Zhejiang	Hangzhou	Human	Feces
774	SAMN26211403	100	0.12	491922	4730791	39	Global-c Clade	11	264	NA	NA	China	Eastern China	Zhejiang	Hangzhou	Human	Feces
775	SAMN26211405	100	0.1	491922	4787521	39	Global-b1 Clade	11	1107	NA	NA	China	Eastern China	Zhejiang	Hangzhou	Human	Feces
776	SAMN26211398	100	0.11	491922	4735311	36	Global-b2 Clade	11	968	NA	NA	China	Eastern China	Zhejiang	Hangzhou	Human	Feces
777	SAMN26211399	100	0.09	491922	4700948	32	Global-c Clade	11	585	NA	NA	China	Eastern China	Zhejiang	Hangzhou	Human	Feces
778	SAMN26211397	100	0.1	491922	4729930	36	Global-c Clade	11	120	NA	NA	China	Eastern China	Zhejiang	Hangzhou	Human	Feces
779	SAMN26211395	100	0.11	491922	4735245	36	Global-b2 Clade	11	968	NA	NA	China	Eastern China	Zhejiang	Hangzhou	Human	Feces
780	SAMN26211394	100	0.13	491922	4730790	39	Global-c Clade	11	331	NA	NA	China	Eastern China	Zhejiang	Hangzhou	Human	Feces
781	SAMN26211387	100	0.12	491821	4778044	59	Global-c Clade	11	195	NA	NA	China	Eastern China	Zhejiang	Hangzhou	Human	Feces
782	SAMN26211379	100	0.09	491926	4750874	37	Global-b1 Clade	11	951	NA	NA	China	Eastern China	Zhejiang	Hangzhou	Human	Feces
783	SAMN26211376	100	0.09	491920	4732566	38	Global-c Clade	11	449	NA	NA	China	Eastern China	Zhejiang	Hangzhou	Human	Feces
784	SAMN26211373	100	0.1	491920	4796243	42	Global-c Clade	11	440	NA	NA	China	Eastern China	Zhejiang	Hangzhou	Human	Feces
785	SAMN26211374	100	0.09	491931	4764476	36	Global-c Clade	11	696	NA	NA	China	Eastern China	Zhejiang	Hangzhou	Human	Feces
786	SAMN26211370	100	0.12	491921	4730469	39	Global-c Clade	11	135	NA	NA	China	Eastern China	Zhejiang	Hangzhou	Human	Feces
787	SAMN26211363	100	0.09	491926	4751345	38	Global-b1 Clade	11	951	NA	NA	China	Eastern China	Zhejiang	Hangzhou	Human	Feces
788	SAMN26211320	100	0.05	491777	4969960	51	Global-c Clade	11	246	NA	NA	China	Eastern China	Zhejiang	Hangzhou	Food	Frozen whole chicken carcasses
789	SAMN26211319	100	0.1	491922	4729564	36	Global-c Clade	11	148	NA	NA	China	Eastern China	Zhejiang	Hangzhou	Food	Frozen whole chicken carcasses
790	SAMN26211304	100	0.09	491921	4826795	40	Global-c Clade	11	452	NA	NA	China	Eastern China	Zhejiang	Hangzhou	Food	Frozen whole chicken carcasses
791	SAMN26211298	100	0.09	491921	4826667	38	Global-c Clade	11	452	NA	NA	China	Eastern China	Zhejiang	Hangzhou	Food	Frozen whole chicken carcasses
792	SAMN26211290	100	0.1	491922	4730319	36	Global-c Clade	11	375	NA	NA	China	Eastern China	Zhejiang	Hangzhou	Food	Frozen whole chicken carcasses
793	SAMN26764589	100	0.09	491958	4749854	20	Global-b1 Clade	11	936	2012-2015	2014	China	Eastern China	Jilin	NA	Human	Feces
794	SAMN26764588	100	0.1	491955	4729852	23	Global-c Clade	11	580	2012-2015	2014	China	Eastern China	Jilin	NA	Human	Feces
795	SAMN26764585	100	0.1	491955	4731077	22	Global-c Clade	11	734	2012-2015	2014	China	Eastern China	Jilin	NA	Human	Feces
796	SAMN26764586	100	0.1	491955	4731204	24	Global-c Clade	11	580	2012-2015	2014	China	Eastern China	Jilin	NA	Human	Feces
798	SAMN26764583	100	0.13	492221	4722100	31	Global-b2 Clade	11	999	2012-2015	2014	China	Eastern China	Jilin	NA	Human	Feces
799	SAMN26764582	98.88	0.1	491739	4658134	13	Global-b1 Clade	11	1224	2012-2015	2014	China	Eastern China	Jilin	NA	Human	Feces
800	SAMN26764574	100	0.11	491954	4702302	22	Global-b2 Clade	11	1020	2012-2015	2014	China	Eastern China	Jilin	NA	Human	Feces
801	SAMN26764572	100	0.11	491954	4672715	14	Global-c Clade	11	568	2012-2015	2014	China	Eastern China	Jilin	NA	Human	Feces
802	SAMN26764571	100	0.09	491953	4765137	24	Global-c Clade	11	489	2012-2015	2014	China	Eastern China	Jilin	NA	Human	Feces
803	SAMN26764569	100	0.11	491954	4700733	20	Global-b2 Clade	11	1002	2012-2015	2014	China	Eastern China	Jilin	NA	Human	Feces
804	SAMN26764568	100	0.12	491955	4705821	23	Global-c Clade	11	733	2012-2015	2014	China	Eastern China	Jilin	NA	Human	Feces
805	SAMN26764562	100	0.11	491739	4772765	23	Global-c Clade	11	677	2012-2015	2015	China	Eastern China	Jilin	NA	Human	Feces
806	SAMN26764563	100	0.09	491954	4768194	24	Global-c Clade	11	609	2012-2015	2014	China	Eastern China	Jilin	NA	Human	Feces
807	SAMN26764560	100	0.09	491954	4764551	21	Global-c Clade	11	433	2012-2015	2015	China	Eastern China	Jilin	NA	Human	Feces
809	SAMN26764557	100	0.11	491954	4738375	22	Global-b1 Clade	11	1189	2012-2015	2015	China	Eastern China	Jilin	NA	Human	Feces
811	SAMN26764555	100	0.12	491954	4734211	22	Global-c Clade	11	421	2012-2015	2014	China	Eastern China	Jilin	NA	Human	Feces
812	SAMN26764554	100	0.09	491958	4748359	21	Global-b1 Clade	11	937	2012-2015	2015	China	Eastern China	Jilin	NA	Human	Feces
813	SAMN26764552	100	0.11	491953	4764489	24	Global-c Clade	11	481	2012-2015	2015	China	Eastern China	Jilin	NA	Human	Feces
814	SAMN26764551	100	0.1	491954	4730283	21	Global-c Clade	11	381	2012-2015	2015	China	Eastern China	Jilin	NA	Human	Feces
815	SAMN26764550	100	0.11	491954	4762450	25	Global-c Clade	11	382	2012-2015	2015	China	Eastern China	Jilin	NA	Human	Feces
816	SAMN26764549	100	0.1	491954	4730048	21	Global-c Clade	11	415	2012-2015	2015	China	Eastern China	Jilin	NA	Human	Feces
817	SAMN26764547	99.02	0.08	490295	4667483	13	Global-c Clade	11	577	2012-2015	2015	China	Eastern China	Jilin	NA	Human	Feces
819	SAMN26764543	100	0.1	490295	4727677	23	Global-c Clade	11	431	2012-2015	2015	China	Eastern China	Jilin	NA	Human	Feces
821	SAMN26764541	100	0.09	491954	4765024	22	Global-c Clade	11	604	2012-2015	2015	China	Eastern China	Jilin	NA	Human	Feces
822	SAMN26764539	100	0.11	492358	4700853	21	Global-b1 Clade	11	1164	2012-2015	2015	China	Eastern China	Jilin	NA	Human	Feces
823	SAMN26764537	100	0.09	491954	4764556	23	Global-c Clade	11	610	2012-2015	2015	China	Eastern China	Jilin	NA	Human	Feces
824	SAMN26764536	100	0.1	491954	4905623	33	Global-c Clade	11	177	2012-2015	2015	China	Eastern China	Jilin	NA	Human	Feces
826	SAMN26764533	100	0.11	491954	4738561	22	Global-b1 Clade	11	1189	2012-2015	2015	China	Eastern China	Jilin	NA	Human	Feces
827	SAMN26764535	100	0.12	406642	4779602	30	Global-b2 Clade	11	1014	2012-2015	2015	China	Eastern China	Jilin	NA	Human	Feces
829	SAMN26764531	100	0.1	491954	4788519	27	Global-c Clade	11	725	2012-2015	2015	China	Eastern China	Jilin	NA	Human	Feces
830	SAMN26764530	100	0.1	491954	4783711	27	Global-c Clade	11	385	2012-2015	2015	China	Eastern China	Jilin	NA	Human	Feces
832	SAMN26764525	100	0.12	491954	4731644	26	Global-c Clade	11	386	2012-2015	2015	China	Eastern China	Jilin	NA	Human	Feces
833	SAMN26764524	100	0.12	491954	4729338	23	Global-c Clade	11	387	2012-2015	2015	China	Eastern China	Jilin	NA	Human	Feces
834	SAMN26764521	100	0.1	491954	4736230	23	Global-c Clade	11	570	2016-2019	2016	China	Eastern China	Jilin	NA	Human	Feces
836	SAMN26764517	100	0.11	491954	4736231	22	Global-b1 Clade	11	1190	2016-2019	2016	China	Eastern China	Jilin	NA	Human	Feces
837	SAMN26764515	100	0.12	406738	4760925	25	Global-b2 Clade	11	1004	2016-2019	2016	China	Eastern China	Jilin	NA	Human	Feces
838	SAMN26764514	100	0.11	490295	4698237	22	Global-b1 Clade	11	1146	2016-2019	2016	China	Eastern China	Jilin	NA	Human	Feces
839	SAMN26764513	100	0.09	491958	4751734	23	Global-b1 Clade	11	938	2016-2019	2016	China	Eastern China	Jilin	NA	Human	Feces
840	SAMN26764505	100	0.09	491958	4757865	22	Global-b1 Clade	11	959	2016-2019	2016	China	Eastern China	Jilin	NA	Human	Feces
841	SAMN26764503	100	0.11	491954	4701251	21	Global-b1 Clade	11	1139	2016-2019	2016	China	Eastern China	Jilin	NA	Human	Feces
842	SAMN26764501	100	0.11	491953	4867045	31	Global-c Clade	11	500	2016-2019	2016	China	Eastern China	Jilin	NA	Human	Feces
844	SAMN26764497	100	0.12	491950	4730360	24	Global-c Clade	11	405	2016-2019	2017	China	Eastern China	Jilin	NA	Human	Feces
845	SAMN26764496	100	0.09	491958	4750852	21	Global-b1 Clade	11	939	2016-2019	2017	China	Eastern China	Jilin	NA	Human	Feces
846	SAMN26764494	100	0.1	491954	4736042	22	Global-c Clade	11	559	2016-2019	2017	China	Eastern China	Jilin	NA	Human	Feces
847	SAMN26764495	100	0.09	491954	4698103	18	Global-c Clade	11	178	2016-2019	2017	China	Eastern China	Jilin	NA	Human	Feces
848	SAMN26764493	100	0.09	491958	4750152	21	Global-b1 Clade	11	928	2016-2019	2017	China	Eastern China	Jilin	NA	Human	Feces
849	SAMN26764491	100	0.09	491963	4766249	22	Global-c Clade	11	705	2016-2019	2017	China	Eastern China	Jilin	NA	Human	Feces
850	SAMN26764490	100	0.1	491954	4753202	23	Global-b1 Clade	11	1151	2016-2019	2017	China	Eastern China	Jilin	NA	Human	Feces
851	SAMN26764492	100	0.09	491841	4764548	22	Global-c Clade	11	615	2016-2019	2017	China	Eastern China	Jilin	NA	Human	Feces
852	SAMN26764489	100	0.12	491954	4732411	25	Global-c Clade	11	300	2016-2019	2017	China	Eastern China	Jilin	NA	Human	Feces
853	SAMN26764487	100	0.11	491957	4703713	21	Global-b1 Clade	11	1163	2016-2019	2017	China	Eastern China	Jilin	NA	Human	Feces
854	SAMN26764488	100	0.13	491958	4703505	21	Global-b1 Clade	11	942	2016-2019	2017	China	Eastern China	Jilin	NA	Human	Feces
855	SAMN26764481	100	0.11	491954	4672729	14	Global-c Clade	11	155	2016-2019	2017	China	Eastern China	Jilin	NA	Human	Feces
856	SAMN26764475	100	0.12	491961	4628333	11	Global-c Clade	11	425	2016-2019	2017	China	Eastern China	Jilin	NA	Human	Feces
857	SAMN26764472	100	0.11	406738	4705418	26	Global-b2 Clade	11	1005	2016-2019	2017	China	Eastern China	Jilin	NA	Human	Feces
858	SAMN26764471	100	0.1	490295	4734574	24	Global-c Clade	11	578	2016-2019	2018	China	Eastern China	Jilin	NA	Human	Feces
859	SAMN26764470	100	0.12	401380	4767670	28	Global-b2 Clade	11	1012	2016-2019	2018	China	Eastern China	Jilin	NA	Human	Feces
860	SAMN26764466	100	0.11	406330	4824925	29	Global-b2 Clade	11	966	2016-2019	2018	China	Eastern China	Jilin	NA	Human	Feces
861	SAMN26764467	100	0.12	406642	4765239	24	Global-b2 Clade	11	1008	2016-2019	2018	China	Eastern China	Jilin	NA	Human	Feces
862	SAMN26764465	100	0.12	491954	4728076	21	Global-c Clade	11	100	2016-2019	2018	China	Eastern China	Jilin	NA	Human	Feces
864	SAMN26764464	100	0.1	491954	4732858	22	Global-c Clade	11	361	2016-2019	2018	China	Eastern China	Jilin	NA	Human	Feces
865	SAMN26764462	98.78	0.08	491954	4670352	13	Global-c Clade	11	536	2016-2019	2018	China	Eastern China	Jilin	NA	Human	Feces
866	SAMN26764460	100	0.1	491954	4730226	25	Global-c Clade	11	536	2016-2019	2018	China	Eastern China	Jilin	NA	Human	Feces
867	SAMN26764456	100	0.11	543991	4809358	19	Outlier Clade	11	1669	2016-2019	2018	China	Eastern China	Jilin	NA	Human	Feces
868	SAMN26764455	99.42	0.08	491954	4659557	13	Global-c Clade	11	562	2016-2019	2018	China	Eastern China	Jilin	NA	Human	Feces
870	SAMN26764452	100	0.22	406738	4793314	28	Global-b2 Clade	11	1013	2016-2019	2018	China	Eastern China	Jilin	NA	Human	Feces
872	SAMN26764450	100	0.11	491954	4700388	21	Global-b2 Clade	11	964	2016-2019	2018	China	Eastern China	Jilin	NA	Human	Feces
874	SAMN26764448	98.8	0.08	491963	4704059	13	Global-c Clade	11	684	2016-2019	2018	China	Eastern China	Jilin	NA	Human	Feces
875	SAMN26764447	100	0.1	491954	4730576	23	Global-c Clade	11	560	2016-2019	2018	China	Eastern China	Jilin	NA	Human	Feces
876	SAMN26764443	100	0.1	491954	4729605	20	Global-c Clade	11	566	2016-2019	2019	China	Eastern China	Jilin	NA	Human	Feces
877	SAMN26764437	98.26	0.08	491963	4703523	13	Global-c Clade	11	690	2016-2019	2019	China	Eastern China	Jilin	NA	Human	Feces
879	SAMN26764433	100	0.09	491954	4763694	22	Global-c Clade	11	586	2016-2019	2019	China	Eastern China	Jilin	NA	Human	Feces
881	SAMN26764426	100	0.09	491963	4770543	24	Global-c Clade	11	704	2016-2019	2019	China	Eastern China	Jilin	NA	Human	Feces
882	SAMN26764425	100	0.1	491958	4755578	21	Global-b1 Clade	11	921	2016-2019	2019	China	Eastern China	Jilin	NA	Human	Feces
883	SAMN26764424	100	0.11	491958	4700254	21	Global-b1 Clade	11	929	2016-2019	2019	China	Eastern China	Jilin	NA	Human	Feces
884	SAMN26764423	100	0.11	491954	4661347	22	Global-b1 Clade	11	1133	2016-2019	2019	China	Eastern China	Jilin	NA	Human	Feces
885	SAMN26764418	100	0.11	491954	4665662	21	Global-b1 Clade	11	1140	2016-2019	2019	China	Eastern China	Jilin	NA	Human	Feces
887	SAMN26764419	98.98	0.09	491954	4671190	13	Global-c Clade	11	265	2016-2019	2019	China	Eastern China	Jilin	NA	Human	Feces
890	SAMN26764409	100	0.09	491854	4750493	16	Global-c Clade	11	235	2016-2019	2019	China	Eastern China	Jilin	NA	Human	Feces
891	SAMN26764411	100	0.36	491954	4741808	24	Global-b1 Clade	11	1142	2016-2019	2019	China	Eastern China	Jilin	NA	Human	Feces
892	SAMN26764408	100	0.09	491958	4751348	22	Global-b1 Clade	11	925	2016-2019	2019	China	Eastern China	Jilin	NA	Human	Feces
893	SAMN26764412	100	0.1	491937	4730620	23	Global-c Clade	11	408	2016-2019	2019	China	Eastern China	Jilin	NA	Human	Feces
895	SAMN26764405	100	0.11	406732	4800160	25	Outlier Clade	11	1660	2012-2015	2015	China	Eastern China	Jilin	NA	Human	Feces
896	SAMN26764402	100	0.1	491898	4718519	22	Global-c Clade	11	425	2016-2019	2019	China	Eastern China	Jilin	NA	Human	Feces
897	SAMN26764395	100	0.09	489318	4744668	25	Global-b1 Clade	11	926	2016-2019	2019	China	Eastern China	Jilin	NA	Human	Feces
898	SAMN26764391	100	0.07	521054	4758565	30	Global-b2 Clade	11	1064	2016-2019	2018	China	Eastern China	Jilin	NA	Human	Feces
899	SAMN26764390	100	0.1	478825	4829026	33	Global-c Clade	11	735	2012-2015	2014	China	Eastern China	Jilin	NA	Human	Feces
900	SAMN26764377	100	0.11	478531	4654006	22	Global-b1 Clade	11	1135	2016-2019	2018	China	Eastern China	Jilin	NA	Human	Feces
901	SAMN26764369	100	0.09	479038	4742757	24	Global-b1 Clade	11	933	2012-2015	2015	China	Eastern China	Jilin	NA	Human	Feces
902	SAMN26764367	100	0.09	479041	4744339	27	Global-b1 Clade	11	934	2012-2015	2015	China	Eastern China	Jilin	NA	Human	Feces
903	SAMN26764366	100	0.09	478776	4757328	26	Global-c Clade	11	490	2012-2015	2015	China	Eastern China	Jilin	NA	Human	Feces
904	SAMN26764363	100	0.11	479037	4725112	26	Global-c Clade	11	639	2012-2015	2015	China	Eastern China	Jilin	NA	Human	Feces
905	SAMN26764364	100	0.11	543678	4799753	21	Outlier Clade	11	1661	2012-2015	2015	China	Eastern China	Jilin	NA	Human	Feces
906	SAMN26764357	100	0.08	433426	4764118	29	Global-b2 Clade	11	1057	2012-2015	2014	China	Eastern China	Jilin	NA	Human	Feces
907	SAMN26764354	100	0.1	543650	4770128	23	Outlier Clade	New1	1671	2012-2015	2015	China	Eastern China	Jilin	NA	Human	Feces
908	SAMN26764353	100	0.11	478530	4722419	25	Global-c Clade	11	639	2012-2015	2015	China	Eastern China	Jilin	NA	Human	Feces
909	SAMN26764347	100	0.11	479247	4718347	25	Global-c Clade	11	640	2016-2019	2017	China	Eastern China	Jilin	NA	Human	Feces
910	SAMN26764343	100	0.12	478822	4699461	24	Global-c Clade	11	733	2012-2015	2014	China	Eastern China	Jilin	NA	Human	Feces
911	SAMN26764340	100	0.1	479246	4781578	26	Global-c Clade	11	459	2016-2019	2017	China	Eastern China	Jilin	NA	Human	Feces
912	SAMN26764336	100	0.09	479247	4751324	25	Global-c Clade	11	476	2016-2019	2017	China	Eastern China	Jilin	NA	Human	Feces
913	SAMN26764338	100	0.09	479169	4838426	33	Global-c Clade	11	400	2016-2019	2017	China	Eastern China	Jilin	NA	Human	Feces
914	SAMN26764355	100	0.12	478900	4724249	26	Global-c Clade	11	326	2012-2015	2015	China	Eastern China	Jilin	NA	Human	Feces
915	SAMN26764331	100	0.09	491854	4762488	22	Global-c Clade	11	207	2016-2019	2018	China	Eastern China	Jilin	NA	Human	Feces
916	SAMN29340051	100	0.22	4680001	4709337	2	Global-c Clade	11	397	2016-2019	2019	China	Central China	hubei	Wuhan	Animal	Chicken
917	SAMN29417214	100	0.09	405975	4714815	57	Global-c Clade	11	162	2020-2023	2021	China	Eastern China	Shandong	NA	Animal	Chicken
918	SAMN29417242	100	0.11	405884	4721050	63	Global-c Clade	11	332	NA	NA	China	Eastern China	Shandong	NA	Animal	Chicken
919	SAMN28824929	100	0.09	478486	4777800	151	Global-b1 Clade	11	913	2016-2019	2016	China	NA	NA	NA	Animal	Chicken
920	SAMN28824928	100	0.12	479038	4777003	144	Global-b1 Clade	11	913	2016-2019	2016	China	NA	NA	NA	Animal	Chicken
921	SAMN28824926	100	0.52	489575	4746160	120	Global-c Clade	11	636	2016-2019	2019	China	NA	NA	NA	Animal	Chicken
922	SAMN28824927	100	0.11	490468	4835168	420	Global-c Clade	11	281	2008-2011	2011	China	NA	NA	NA	Animal	Chicken
923	SAMN28824925	100	0.11	478743	4732149	151	Global-c Clade	11	637	2016-2019	2019	China	NA	NA	NA	Animal	Chicken
924	SAMN28824924	100	0.97	478486	4768780	117	Global-b1 Clade	11	913	2016-2019	2017	China	NA	NA	NA	Animal	Chicken
925	SAMN28824922	100	0.11	479542	4777289	154	Global-b1 Clade	11	913	2016-2019	2017	China	NA	NA	NA	Animal	Chicken
926	SAMN28824923	100	0.09	479041	4768611	114	Global-b1 Clade	11	913	2016-2019	2017	China	NA	NA	NA	Animal	Chicken
927	SAMN28824921	100	0.1	478530	4775198	335	Global-c Clade	11	196	2020-2023	2021	China	NA	NA	NA	Animal	Chicken
928	SAMN28824920	100	1.03	478742	4765847	276	Global-c Clade	11	196	2020-2023	2021	China	NA	NA	NA	Animal	Chicken
929	SAMN28824917	100	0.09	490729	4783374	117	Global-c Clade	11	587	2016-2019	2017	China	NA	NA	NA	Animal	Chicken
930	SAMN28824919	100	0.09	478742	4795106	182	Global-c Clade	11	196	2020-2023	2021	China	NA	NA	NA	Animal	Chicken
931	SAMN28824916	100	0.09	478481	4827353	258	Global-c Clade	11	395	2020-2023	2020	China	NA	NA	NA	Animal	Chicken
932	SAMN28824915	100	0.85	479169	4840011	484	Global-c Clade	11	395	2020-2023	2020	China	NA	NA	NA	Animal	Chicken
933	SAMN28824913	100	0.12	478743	4759114	140	Global-c Clade	11	140	2020-2023	2020	China	NA	NA	NA	Animal	Chicken
934	SAMN28824914	100	0.13	478481	4813130	455	Global-c Clade	11	395	2020-2023	2020	China	NA	NA	NA	Animal	Chicken
935	SAMN28824912	100	0.12	478531	4750034	134	Global-c Clade	11	656	2016-2019	2019	China	NA	NA	NA	Animal	Chicken
936	SAMN28824911	100	0.09	478747	4772632	141	Global-b1 Clade	11	913	2016-2019	2018	China	NA	NA	NA	Animal	Chicken
937	SAMN28824910	100	0.14	478957	4727286	266	Global-c Clade	11	397	2020-2023	2020	China	NA	NA	NA	Animal	Chicken
938	SAMN28824909	100	0.11	478531	4733329	156	Global-b1 Clade	11	1144	2020-2023	2020	China	NA	NA	NA	Animal	Chicken
939	SAMN28824908	100	0.11	478743	4740812	184	Global-b1 Clade	11	1144	2020-2023	2020	China	NA	NA	NA	Animal	Chicken
940	SAMN28824907	100	0.13	478531	4733185	155	Global-b1 Clade	11	1144	2020-2023	2020	China	NA	NA	NA	Animal	Chicken
941	SAMN29431229	100	0.17	4777143	4876884	4	Global-c Clade	11	501	2016-2019	2018	China	Eastern China	Taiwan	TaichungCity	Human	Blood
942	SAMN29431220	100	0.17	4752036	4846926	4	Global-c Clade	11	502	2016-2019	2017	China	Eastern China	Taiwan	ChanghuaCounty	Human	Feces
943	SAMN29924136	100	0.09	478747	4853480	101	Global-b1 Clade	11	931	2020-2023	2021	China	Eastern China	Zhejiang	NA	Animal	Pig
944	SAMN29924229	100	0.12	478743	4774707	212	Global-c Clade	11	263	2020-2023	2021	China	Eastern China	Zhejiang	NA	Animal	Anatidae
945	SAMN29924188	100	0.11	478743	4743832	100	Global-c Clade	11	337	2020-2023	2021	China	Eastern China	Zhejiang	NA	Food	Food
946	SAMN29932957	100	0.12	456257	4721236	31	Global-c Clade	11	263	NA	NA	China	Eastern China	Zhejiang	Hangzhou	Animal	Anatidae
947	SAMN29932864	100	0.09	694952	4831117	27	Global-b1 Clade	11	931	NA	NA	China	Eastern China	zhejiang	Jinhua	Animal	Pig
948	SAMN29932916	100	0.12	489747	4721626	30	Global-c Clade	11	337	NA	NA	China	Central China	Zhejiang	Jiaxing	Food	Food
949	SAMN15769374	100	0.1	489747	4722721	27	Global-c Clade	11	266	2016-2019	2019	China	Eastern China	Guangdong	Dongguan	Human	NA
950	SAMN15769376	100	0.1	489747	4722394	29	Global-c Clade	11	266	2016-2019	2019	China	Eastern China	Guangdong	Dongguan	Human	NA
951	SAMN15769418	100	0.1	489747	4722900	28	Global-c Clade	11	266	2016-2019	2019	China	Eastern China	Guangdong	Dongguan	Human	NA
952	SAMN15769377	100	0.1	489747	4722620	29	Global-c Clade	11	266	2016-2019	2019	China	Eastern China	Guangdong	Dongguan	Human	NA
953	SAMN15769373	100	0.14	137250	4709334	63	Global-c Clade	11	266	2016-2019	2019	China	Eastern China	Guangdong	Dongguan	Human	NA
954	SAMN15769419	100	0.1	489747	4722221	30	Global-c Clade	11	266	2016-2019	2019	China	Eastern China	Guangdong	Dongguan	Human	NA
955	SAMN15769425	100	0.1	489747	4722141	28	Global-c Clade	11	266	2016-2019	2019	China	Eastern China	Guangdong	Dongguan	Human	NA
956	SAMN15769423	100	0.1	489747	4722723	29	Global-c Clade	11	266	2016-2019	2019	China	Eastern China	Guangdong	Dongguan	Human	NA
957	SAMN15769430	100	0.1	489747	4722178	28	Global-c Clade	11	266	2016-2019	2019	China	Eastern China	Guangdong	Dongguan	Human	NA
958	SAMN15769435	100	0.12	489747	4733287	30	Global-c Clade	11	266	2016-2019	2019	China	Eastern China	Guangdong	Dongguan	Human	NA
959	SAMN15769436	100	0.1	247362	4716435	44	Global-c Clade	11	266	2016-2019	2019	China	Eastern China	Guangdong	Dongguan	Human	NA
960	SAMN15769438	100	0.1	227720	4717047	40	Global-c Clade	11	266	2016-2019	2019	China	Eastern China	Guangdong	Dongguan	Human	NA
961	SAMN15769437	100	0.15	122339	4708655	76	Global-c Clade	11	266	2016-2019	2019	China	Eastern China	Guangdong	Dongguan	Human	NA
962	SAMN15769439	100	0.1	190061	4716059	48	Global-c Clade	11	266	2016-2019	2019	China	Eastern China	Guangdong	Dongguan	Human	NA
963	SAMN15769440	100	0.1	489747	4721311	25	Global-c Clade	11	266	2016-2019	2019	China	Eastern China	Guangdong	Dongguan	Human	NA
964	SAMN15769380	100	0.1	489747	4722092	28	Global-c Clade	11	266	2016-2019	2019	China	Eastern China	Guangdong	Dongguan	Human	NA
965	SAMN15769381	100	0.1	489747	4721811	30	Global-c Clade	11	266	2016-2019	2019	China	Eastern China	Guangdong	Dongguan	Human	NA
966	SAMN29617744	100	0.1	490098	4751507	33	Global-b1 Clade	11	1241	≤ 2003	2002	China	NA	NA	NA	Animal	Anatidae
967	SAMN29617746	100	0.09	490275	4762918	35	Global-b1 Clade	11	1263	≤ 2003	2002	China	NA	NA	NA	Animal	Anatidae
968	SAMN29617743	100	0.09	491757	4732946	30	Global-b1 Clade	11	1244	≤ 2003	2002	China	NA	NA	NA	Animal	Anatidae
969	SAMN29617742	100	0.09	490275	4762916	35	Global-b1 Clade	11	1264	≤ 2003	2002	China	NA	NA	NA	Animal	Anatidae
970	SAMN29617741	100	0.1	490098	4751739	33	Global-b1 Clade	11	1241	≤ 2003	2002	China	NA	NA	NA	Animal	Anatidae
971	SAMN29617738	100	0.09	471319	4733175	29	Global-b1 Clade	11	1244	≤ 2003	2002	China	NA	NA	NA	Animal	Anatidae
972	SAMN29617740	100	0.1	490098	4756946	36	Global-b1 Clade	11	1241	≤ 2003	2002	China	NA	NA	NA	Animal	Anatidae
973	SAMN29617739	100	0.09	490275	4735807	29	Global-b1 Clade	11	1244	≤ 2003	2002	China	NA	NA	NA	Animal	Anatidae
974	SAMN29617737	100	0.1	471640	4753365	34	Global-b1 Clade	11	1239	≤ 2003	2002	China	NA	NA	NA	Animal	Anatidae
975	SAMN29617736	100	0.09	489994	4762910	35	Global-b1 Clade	11	1263	≤ 2003	2002	China	NA	NA	NA	Animal	Anatidae
976	SAMN29617734	100	0.1	490098	4751279	33	Global-b1 Clade	11	1240	≤ 2003	2002	China	NA	NA	NA	Animal	Anatidae
977	SAMN29617733	100	0.1	490275	4752184	38	Global-b1 Clade	11	1240	≤ 2003	2002	China	NA	NA	NA	Animal	Anatidae
978	SAMN29617732	100	0.09	492070	4763109	37	Global-b1 Clade	11	1263	≤ 2003	2002	China	NA	NA	NA	Animal	Anatidae
979	SAMN29617731	100	0.1	490275	4754157	38	Global-b1 Clade	11	1240	≤ 2003	2002	China	NA	NA	NA	Animal	Anatidae
980	SAMN29617730	100	0.1	406645	4754603	40	Global-b1 Clade	11	1241	≤ 2003	2002	China	NA	NA	NA	Animal	Anatidae
981	SAMN29617729	100	0.09	451445	4674749	26	Global-b1 Clade	11	1244	≤ 2003	2002	China	NA	NA	NA	Animal	Anatidae
982	SAMN29617728	100	0.1	406372	4754139	39	Global-b1 Clade	11	1239	≤ 2003	2002	China	NA	NA	NA	Animal	Anatidae
983	SAMN29617727	100	0.1	471504	4753940	35	Global-b1 Clade	11	1239	≤ 2003	2002	China	NA	NA	NA	Animal	Anatidae
984	SAMN31814737	100	0.22	4714057	4714057	1	Global-c Clade	11	707	2020-2023	2022	China	NA	NA	NA	Human	Feces
985	SAMN28015305	100	0.11	489747	4693596	24	Global-b2 Clade	11	1021	2016-2019	2019	China	NA	NA	NA	Animal	Turtle
986	SAMN15339515	99.04	0.1	491954	4655463	13	Global-b2 Clade	11	1021	2012-2015	2014	China	NA	NA	NA	Animal	Turtle
987	SAMN28668116	100	0.11	489629	4727749	23	Global-b2 Clade	11	986	2020-2023	2021	China	Central China	Henan	NA	Environment	Waste water
988	SAMN28668145	100	0.09	489751	4832000	23	Global-b1 Clade	11	931	2020-2023	2020	China	Eastern China	Liaoning	NA	Animal	Chicken
989	SAMN28668155	100	0.08	421411	4750945	30	Global-b1 Clade	11	915	2020-2023	2020	China	Eastern China	Shandong	NA	Environment	Waste water
990	SAMN28668071	100	0.09	489751	4743718	25	Global-b1 Clade	11	924	2020-2023	2020	China	Central China	Henan	NA	Animal	Chicken
991	SAMN28668081	100	0.1	489747	4812987	24	Global-b2 Clade	11	984	2020-2023	2020	China	Central China	Henan	NA	Animal	Chicken
992	SAMN28668077	100	0.09	489751	4744095	24	Global-b1 Clade	11	924	2020-2023	2020	China	Central China	Henan	NA	Animal	Chicken
993	SAMN28668078	100	0.09	489751	4743830	24	Global-b1 Clade	11	916	2020-2023	2020	China	Central China	Henan	NA	Environment	Waste water
994	SAMN28668089	100	0.11	489747	4728226	22	Global-b2 Clade	11	984	2020-2023	2020	China	Central China	Henan	NA	Animal	Chicken
995	SAMN28668094	100	0.11	489747	4669556	19	Global-b2 Clade	11	990	2020-2023	2020	China	Central China	Henan	NA	Environment	Waste water
996	SAMN28668095	100	0.1	489747	4727724	25	Global-b2 Clade	11	991	2020-2023	2020	China	Central China	Henan	NA	Environment	Abattoir environment
997	SAMN28668096	100	0.11	489747	4728335	23	Global-b2 Clade	11	988	2016-2019	2019	China	Eastern China	Shandong	NA	Animal	Chicken
998	SAMN28668097	100	0.11	489747	4727847	23	Global-b2 Clade	11	987	2016-2019	2019	China	Eastern China	Shandong	NA	Animal	Chicken
999	SAMN28668099	100	0.11	489747	4727578	25	Global-b2 Clade	11	987	2016-2019	2019	China	Eastern China	Shandong	NA	Food	Chicken carcass
1000	SAMN33819937	100	0.25	4679684	4748863	3	Global-c Clade	11	126	2020-2023	2021	China	Central China	Shanxi	Fenyang	Human	Feces
1001	SAMN33944461	100	0.18	4679678	4768488	3	Global-c Clade	11	126	2020-2023	2021	China	Central China	Shanxi	Fenyang	Human	Feces
1002	SAMN26754305	100	0.08	4717205	4983242	3	Global-c Clade	New1	179	2016-2019	2018	China	NA	NA	NA	Animal	Rabbit
1003	SAMN21889887	100	0.1	489734	4804845	25	Global-c Clade	11	217	2016-2019	2016	China	Eastern China	Shanghai	NA	Human	Blood
1004	SAMN21889865	100	0.11	489749	4692026	28	Global-b1 Clade	11	1125	2008-2011	2011	China	Eastern China	Shanghai	NA	Human	Blood
1005	SAMN21889854	100	0.12	489749	4720442	32	Global-c Clade	11	711	2008-2011	2010	China	Eastern China	Shanghai	NA	Human	Blood
1006	SAMN21889846	100	0.1	491095	4833825	26	Global-c Clade	11	716	2008-2011	2010	China	Northwest China	Shaanxi	NA	Human	Blood
1007	SAMN21889669	100	0.11	489749	4697796	25	Global-b1 Clade	11	1076	2016-2019	2016	China	Eastern China	Shanghai	NA	Human	Blood
1008	SAMN21890292	100	0.11	489814	4692976	28	Global-b1 Clade	11	1186	2012-2015	2015	China	Northwest China	Xinjiang	NA	Human	Blood
1009	SAMN21890276	100	0.1	490177	4729196	30	Outlier Clade	11	1894	2012-2015	2012	China	Eastern China	Fujian	NA	Human	Blood
1010	SAMN21890273	100	0.11	489242	4703270	27	Outlier Clade	11	1646	2012-2015	2015	China	Eastern China	Shanghai	NA	Human	Blood
1011	SAMN21890270	100	0.11	489242	4707257	28	Outlier Clade	11	1646	2012-2015	2015	China	Eastern China	Shanghai	NA	Human	Blood
1012	SAMN21890252	100	0.11	489749	4693236	24	Global-b1 Clade	11	1099	2012-2015	2013	China	Eastern China	Shanghai	NA	Human	Blood
1013	SAMN21890250	100	0.1	489742	4706861	24	Global-c Clade	11	286	2012-2015	2013	China	Eastern China	Shanghai	NA	Human	Pus
1014	SAMN21890251	100	0.1	489749	4780461	24	Global-c Clade	11	612	2012-2015	2013	China	Eastern China	Shanghai	NA	Human	Blood
1015	SAMN21890249	100	0.12	489749	4719225	30	Global-c Clade	11	417	2012-2015	2013	China	Eastern China	Shanghai	NA	Human	Blood
1016	SAMN21890248	100	0.1	489749	4747217	31	Global-c Clade	11	736	2012-2015	2013	China	Eastern China	Shanghai	NA	Human	Pus
1017	SAMN21890269	100	0.11	489651	4708125	27	Outlier Clade	11	1646	2012-2015	2014	China	Eastern China	Shanghai	NA	Human	Blood
1018	SAMN21890221	100	0.12	489749	4725704	34	Global-c Clade	11	579	2012-2015	2013	China	Eastern China	Shanghai	NA	Human	Blood
1019	SAMN21890214	99.99	0.07	370955	4711347	48	Global-b1 Clade	11	1162	2016-2019	2016	China	Eastern China	Zhejiang	NA	Human	Urine
1020	SAMN21890264	100	0.11	489534	4695399	25	Global-b1 Clade	11	1221	2012-2015	2014	China	Northwest China	Inner Mongolia	NA	Human	NA
1021	SAMN21890246	100	0.12	489749	4626212	26	Global-b1 Clade	11	1160	2012-2015	2013	China	Eastern China	Shanghai	NA	Human	Blood
1022	SAMN21890203	100	0.11	489749	4746341	29	Global-c Clade	11	285	2012-2015	2013	China	Eastern China	Shanghai	NA	Human	Pus
1023	SAMN21890193	100	0.1	471379	4735456	32	Global-b1 Clade	11	22	2012-2015	2013	China	Eastern China	Shanghai	NA	Human	Blood
1024	SAMN21890159	100	0.11	489731	4692936	25	Global-b1 Clade	11	1089	2012-2015	2013	China	Eastern China	Shanghai	NA	Human	Blood
1025	SAMN21890154	100	0.11	489749	4747126	27	Global-c Clade	11	1251	2012-2015	2013	China	Eastern China	Shanghai	NA	Human	NA
1026	SAMN21890146	100	0.11	489749	4692744	23	Global-b1 Clade	11	1116	2012-2015	2013	China	Eastern China	Shanghai	NA	Human	NA
1027	SAMN21890155	100	0.11	489749	4692423	26	Global-b1 Clade	11	1115	2012-2015	2013	China	Eastern China	Shanghai	NA	Human	NA
1028	SAMN21890104	100	0.09	489749	4743912	27	Global-b1 Clade	11	1121	2012-2015	2012	China	Eastern China	Shanghai	NA	Human	Blood
1029	SAMN21890099	100	0.12	489749	4633885	24	Global-b1 Clade	11	1120	2012-2015	2012	China	Eastern China	Shanghai	NA	Human	Blood
1030	SAMN21890057	100	0.11	406075	4745758	30	Global-c Clade	11	389	2016-2019	2016	China	Western China	Chongqing	NA	Human	Blood
1031	SAMN21890096	100	0.1	489748	4750296	28	Global-b2 Clade	11	1066	2012-2015	2012	China	Eastern China	Shanghai	NA	Human	Blood
1032	SAMN21890015	100	0.11	489534	4692722	28	Global-b1 Clade	11	1229	2008-2011	2011	China	Eastern China	Shanghai	NA	Human	Blood
1033	SAMN21890004	100	0.09	489749	4717535	35	Global-c Clade	11	738	2008-2011	2011	China	Eastern China	Shanghai	NA	Human	Blood
1034	SAMN21889983	100	0.06	489749	4723571	30	Global-c Clade	11	712	2008-2011	2011	China	Eastern China	Shanghai	NA	Human	Blood
1035	SAMN21889975	100	0.1	489749	4703867	30	Global-c Clade	11	678	2008-2011	2011	China	Eastern China	Shanghai	NA	Human	Blood
1036	SAMN21889941	100	0.1	400985	4700165	38	Global-b1 Clade	11	1261	2008-2011	2011	China	Eastern China	Shanghai	NA	Human	Urine
1037	SAMN21889931	100	0.09	489755	4741984	34	Global-c Clade	11	647	2008-2011	2011	China	Eastern China	Shanghai	NA	Human	Blood
1038	SAMN21889918	100	0.1	400985	4746220	37	Global-b1 Clade	11	39	2008-2011	2011	China	Eastern China	Shanghai	NA	Human	Blood
1039	SAMN21889916	100	0.11	489749	4715227	27	Global-b2 Clade	11	981	2016-2019	2016	China	Eastern China	Jiangsu	NA	Human	Blood
1040	SAMN21890768	100	0.11	432413	4726989	28	Global-b2 Clade	11	980	2016-2019	2016	China	Western China	Guangxi	NA	Human	Pus
1041	SAMN21890757	100	0.19	489748	4726658	29	Global-b2 Clade	11	980	2016-2019	2016	China	Western China	Guangxi	NA	Human	Blood
1042	SAMN21890851	100	0.11	400864	4698288	34	Global-b1 Clade	11	1093	2016-2019	2016	China	Western China	Guangxi	NA	Human	NA
1043	SAMN21890727	100	0.12	489749	4719675	29	Global-c Clade	11	428	2012-2015	2015	China	Western China	Guangxi	NA	Human	Blood
1044	SAMN21890696	100	0.1	489746	4775736	28	Global-c Clade	11	616	2012-2015	2015	China	Western China	Guangxi	NA	Human	Blood
1045	SAMN21890685	100	0.12	489749	4739856	25	Global-c Clade	11	722	2012-2015	2015	China	Western China	Guangxi	NA	Human	Blood
1046	SAMN21890879	99.99	0.07	397787	4717063	46	Global-b1 Clade	11	1162	2016-2019	2016	China	Eastern China	Zhejiang	NA	Human	Urine
1047	SAMN21890832	100	0.12	489749	4726109	31	Global-c Clade	11	156	2016-2019	2016	China	Western China	Guangxi	NA	Human	Blood
1048	SAMN21890812	100	0.11	489748	4692180	27	Global-b1 Clade	11	1159	2016-2019	2016	China	Western China	Guangxi	NA	Human	Urine
1049	SAMN21890684	100	0.1	489746	4780179	27	Global-c Clade	11	600	2016-2019	2016	China	Eastern China	Shanghai	NA	Human	Blood
1050	SAMN21890652	100	0.06	435113	4717409	32	Global-c Clade	11	710	2012-2015	2014	China	Western China	Guangxi	NA	Human	Blood
1051	SAMN21890578	100	0.11	489809	4668801	25	Global-b1 Clade	11	1104	2016-2019	2016	China	Eastern China	Shanghai	NA	Human	NA
1052	SAMN21890569	100	0.12	489749	4719927	33	Global-c Clade	11	301	2016-2019	2016	China	Eastern China	Shanghai	NA	Human	Blood
1053	SAMN21890417	100	0.11	489749	4746000	24	Global-c Clade	11	383	2016-2019	2017	China	Eastern China	Shanghai	NA	Human	Blood
1054	SAMN21890385	100	0.09	406075	4771315	41	Global-b2 Clade	11	1058	2012-2015	2015	China	Eastern China	Shanghai	NA	Human	Blood
1055	SAMN21890374	100	0.11	406023	4695970	33	Global-c Clade	11	436	2012-2015	2015	China	Eastern China	Shanghai	NA	Human	Urine
1056	SAMN21890348	100	0.1	406075	4792788	34	Global-b2 Clade	11	971	2012-2015	2015	China	Western China	Chongqing	NA	Human	Blood
1057	SAMN21890326	100	0.09	489753	4742712	30	Global-b1 Clade	11	908	2012-2015	2014	China	Western China	Chongqing	NA	Human	NA
1058	SAMN21890322	100	0.1	489749	4780670	29	Global-c Clade	11	487	2012-2015	2014	China	Western China	Chongqing	NA	Human	Blood
1059	SAMN21890312	100	0.1	406066	4724731	36	Global-c Clade	11	655	2012-2015	2015	China	Northwest China	Xinjiang	NA	Human	Blood
1060	SAMN21890406	100	0.09	489748	4648468	23	Global-c Clade	11	426	2012-2015	2015	China	Eastern China	Shanghai	NA	Human	Blood
1061	SAMN21890396	100	0.09	406075	4768280	34	Global-b2 Clade	11	1060	2012-2015	2015	China	Eastern China	Shanghai	NA	Human	Blood
1062	SAMN21890363	100	0.11	489748	4737955	28	Global-c Clade	11	743	2016-2019	2016	China	Western China	Chongqing	NA	Human	Blood
1063	SAMN21890362	100	0.11	489750	4714566	28	Global-b1 Clade	11	1197	2016-2019	2016	China	Eastern China	Shanghai	NA	Human	Blood
1064	SAMN21890358	100	0.1	489749	4780789	28	Global-c Clade	11	170	2016-2019	2016	China	Western China	Chongqing	NA	Human	Blood
1065	SAMN21890354	100	0.1	489749	4722017	28	Global-c Clade	11	662	2012-2015	2015	China	Western China	Chongqing	NA	Human	Pus
1066	SAMN21890347	100	0.11	393382	4715545	31	Global-b2 Clade	11	971	2012-2015	2015	China	Western China	Chongqing	NA	Human	Blood
1067	SAMN21890346	100	0.09	489749	4755507	28	Global-c Clade	11	613	2012-2015	2015	China	Western China	Chongqing	NA	Human	Blood
1068	SAMN21890341	100	0.07	489534	4688580	25	Global-b1 Clade	11	1222	2012-2015	2014	China	Western China	Chongqing	NA	Human	Pus
1069	SAMN21890337	100	0.08	489749	4691046	31	Global-b1 Clade	11	1271	2012-2015	2014	China	Western China	Chongqing	NA	Human	Blood
1070	SAMN21890336	100	0.1	489749	4722616	28	Global-c Clade	11	668	2012-2015	2014	China	Western China	Chongqing	NA	Human	NA
1071	SAMN21890330	100	0.08	489639	4783482	37	Global-b1 Clade	11	1272	2012-2015	2014	China	Western China	Chongqing	NA	Human	Blood
1072	SAMN21890318	100	0.09	489753	4742341	28	Global-b1 Clade	11	941	2016-2019	2016	China	Western China	Chongqing	NA	Human	Blood
1073	SAMN21890257	100	0.11	489749	4693529	24	Global-b2 Clade	11	1022	2012-2015	2013	China	Eastern China	Shanghai	NA	Human	NA
1074	SAMN21890213	99.99	0.07	397787	4711203	47	Global-b1 Clade	11	1162	2016-2019	2016	China	Eastern China	Zhejiang	NA	Human	Urine
1075	SAMN16807072	100	0.21	4686363	4890516	4	Global-a Clade	11	1630	NA	NA	China	Eastern China	Taiwan	NA	Human	Feces
1076	SAMN36403452	100	0.12	491675	4726513	48	Global-c Clade	11	192	2016-2019	2019	China	NA	NA	NA	Animal	Chicken
1077	SAMN36403455	100	0.12	491675	4726385	47	Global-c Clade	11	192	2016-2019	2019	China	NA	NA	NA	Animal	Chicken
1078	SAMN36403451	100	0.12	491675	4726873	48	Global-c Clade	11	192	2016-2019	2019	China	NA	NA	NA	Animal	Chicken
1079	SAMN36403454	100	0.11	491675	4718043	44	Global-c Clade	11	192	2016-2019	2019	China	NA	NA	NA	Animal	Chicken
1080	SAMN36403445	100	0.12	491675	4726641	48	Global-c Clade	11	192	2016-2019	2019	China	NA	NA	NA	Animal	Chicken
1081	SAMN36403450	100	0.12	491675	4726641	48	Global-c Clade	11	192	2016-2019	2019	China	NA	NA	NA	Animal	Chicken
1082	SAMN36403438	100	0.1	491675	4721089	48	Global-c Clade	11	192	2016-2019	2019	China	NA	NA	NA	Animal	Chicken
1083	SAMN36403437	100	0.12	491571	4726740	46	Global-c Clade	11	192	2016-2019	2019	China	NA	NA	NA	Animal	Chicken
1084	SAMN36403433	100	0.12	491777	4734302	49	Global-c Clade	11	66	2016-2019	2019	China	NA	NA	NA	Animal	Chicken
1085	SAMN36403435	100	0.09	491675	4737045	52	Global-c Clade	11	192	2016-2019	2019	China	NA	NA	NA	Animal	Chicken
1086	SAMN36403375	100	0.1	492090	4728306	42	Global-c Clade	11	347	2020-2023	2020	China	NA	NA	NA	Animal	Chicken
1087	SAMN30613761	100	0.1	477269	4712058	26	Outlier Clade	11	1657	≤ 2003	1995	China	Western China	Guangxi	NA	Human	Blood
1088	SAMN30613866	100	0.13	305082	4756729	37	Global-b1 Clade	11	20	2004-2007	2007	China	Western China	Guangxi	NA	Human	Blood
1089	SAMN41678642	100	0.67	479247	4759710	176	Global-c Clade	11	328	2016-2019	2019	China	Eastern China	Zhejiang	NA	Human	Blood
1090	SAMN41678647	100	0.1	479021	4709067	74	Global-b2 Clade	11	963	2020-2023	2020	China	Eastern China	Zhejiang	NA	Human	Blood
1091	SAMN41678649	100	0.11	478743	4731096	48	Global-c Clade	11	365	2020-2023	2020	China	Eastern China	Zhejiang	NA	Human	Blood
1092	SAMN41678651	100	0.1	471471	4756281	69	Global-b1 Clade	11	1242	2020-2023	2020	China	Eastern China	Zhejiang	NA	Human	Blood
1093	SAMN41678653	100	0.09	479112	4782317	163	Global-b1 Clade	11	16	2020-2023	2020	China	Eastern China	Zhejiang	NA	Human	Blood
1094	SAMN41678656	100	0.1	479037	4729240	64	Global-c Clade	11	117	2020-2023	2020	China	Eastern China	Zhejiang	NA	Human	Blood
1095	SAMN41678664	100	0.09	478530	4763050	62	Global-c Clade	11	244	2020-2023	2020	China	Eastern China	Zhejiang	NA	Human	Urine
1096	SAMN49410049	100	0.1	478486	4765044	82	Global-b1 Clade	11	902	2008-2011	2011	China	Eastern China	Shandong	NA	Animal	Chicken
1097	SAMN49410050	100	0.11	479236	4747818	106	Global-b1 Clade	11	1257	2008-2011	2011	China	Eastern China	Shandong	NA	Animal	Chicken
1098	SAMN49410051	100	0.11	478744	4709713	87	Global-b1 Clade	11	1123	2008-2011	2011	China	Eastern China	Shandong	NA	Animal	Chicken
1099	SAMN49410052	100	0.1	491207	4768715	91	Global-b1 Clade	11	902	2008-2011	2011	China	Eastern China	Shandong	NA	Animal	Chicken
1100	SAMN49410053	100	0.11	478958	4702665	62	Global-b1 Clade	11	1067	2008-2011	2011	China	Eastern China	Shandong	NA	Animal	Chicken
1101	SAMN49410054	100	0.1	479324	4764397	82	Global-b1 Clade	11	904	2008-2011	2011	China	Eastern China	Shandong	NA	Animal	Chicken
1102	SAMN49410055	100	0.57	479446	4754534	133	Global-b1 Clade	11	1254	2008-2011	2011	China	Eastern China	Shandong	NA	Animal	Chicken
1103	SAMN49410056	100	0.1	489579	4766855	86	Global-b1 Clade	11	901	2008-2011	2011	China	Eastern China	Shandong	NA	Animal	Chicken
1104	SAMN49410057	100	0.12	478630	4749454	107	Global-b1 Clade	11	1258	2008-2011	2011	China	Eastern China	Shandong	NA	Animal	Chicken
1105	SAMN49410058	100	0.1	491408	4790039	201	Global-b1 Clade	11	1202	2008-2011	2011	China	Eastern China	Shandong	NA	Animal	Chicken
1106	SAMN49410059	100	0.08	491251	4690428	100	Global-b1 Clade	11	1167	2008-2011	2011	China	Eastern China	Shandong	NA	Animal	Chicken
1107	SAMN49410060	100	0.11	490835	4793113	240	Global-b1 Clade	11	1202	2008-2011	2011	China	Eastern China	Shandong	NA	Animal	Chicken
1108	SAMN49410061	100	0.11	491678	4710527	96	Global-b1 Clade	11	1067	2008-2011	2011	China	Eastern China	Shandong	NA	Animal	Chicken
1109	SAMN49410062	100	0.11	406565	4756833	140	Global-b1 Clade	11	1259	2008-2011	2011	China	Eastern China	Shandong	NA	Animal	Chicken
1110	SAMN49410063	100	0.1	478822	4764726	158	Global-b1 Clade	11	1202	2008-2011	2011	China	Eastern China	Shandong	NA	Animal	Chicken
1111	SAMN49410064	100	0.13	479247	4732519	138	Global-b1 Clade	11	1069	2008-2011	2011	China	Eastern China	Shandong	NA	Animal	Chicken
1112	SAMN49410065	100	0.12	479236	4744099	82	Global-b1 Clade	11	1258	2008-2011	2011	China	Eastern China	Shandong	NA	Animal	Chicken
1113	SAMN49410066	100	0.2	478274	4769352	105	Global-b1 Clade	11	902	2008-2011	2011	China	Eastern China	Shandong	NA	Animal	Chicken
1114	SAMN49410067	100	0.1	478274	4777498	133	Global-b1 Clade	11	902	2008-2011	2011	China	Eastern China	Shandong	NA	Animal	Chicken
1115	SAMN49410068	100	0.13	478747	4778302	125	Global-b1 Clade	11	902	2008-2011	2011	China	Eastern China	Shandong	NA	Animal	Chicken
1116	SAMN49410069	100	0.1	478747	4775261	122	Global-b1 Clade	11	904	2008-2011	2011	China	Eastern China	Shandong	NA	Animal	Chicken
1117	SAMN49410070	100	0.1	406292	4767831	109	Global-b1 Clade	11	901	2008-2011	2011	China	Eastern China	Shandong	NA	Animal	Chicken
1118	SAMN49410071	100	0.1	479542	4766760	89	Global-b1 Clade	11	901	2008-2011	2011	China	Eastern China	Shandong	NA	Animal	Chicken
1119	SAMN49410072	100	0.89	478747	4776802	119	Global-b1 Clade	11	903	2008-2011	2011	China	Eastern China	Shandong	NA	Animal	Chicken
1120	SAMN49410073	100	0.1	479038	4767143	90	Global-b1 Clade	11	902	2008-2011	2011	China	Eastern China	Shandong	NA	Animal	Chicken
1121	SAMN49410074	100	0.1	479542	4771476	111	Global-b1 Clade	11	902	2008-2011	2011	China	Eastern China	Shandong	NA	Animal	Chicken
1122	SAMN49410075	100	0.1	489579	4772966	108	Global-b1 Clade	11	902	2008-2011	2011	China	Eastern China	Shandong	NA	Animal	Chicken
1123	SAMN49410076	100	0.11	491464	4707055	75	Global-b1 Clade	11	1117	2008-2011	2011	China	Eastern China	Shandong	NA	Animal	Chicken
1124	SAMN49410077	100	0.26	406292	4766537	90	Global-b1 Clade	11	901	2008-2011	2011	China	Eastern China	Shandong	NA	Animal	Chicken
1125	SAMN49410078	100	0.12	491306	4723690	116	Global-b1 Clade	11	902	2008-2011	2011	China	Eastern China	Shandong	NA	Animal	Chicken
1126	SAMN49410079	100	0.1	491306	4766451	84	Global-b1 Clade	11	902	2008-2011	2011	China	Eastern China	Shandong	NA	Animal	Chicken
1127	SAMN49410080	100	0.48	478486	4770169	100	Global-b1 Clade	11	901	2008-2011	2011	China	Eastern China	Shandong	NA	Animal	Chicken
1128	SAMN49410081	100	0.1	491759	4769365	95	Global-b1 Clade	11	902	2008-2011	2011	China	Eastern China	Shandong	NA	Animal	Chicken
1129	SAMN49410082	100	0.62	489579	4776753	118	Global-b1 Clade	11	904	2008-2011	2011	China	Eastern China	Shandong	NA	Animal	Chicken
1130	SAMN49410083	100	0.13	479041	4773108	116	Global-b1 Clade	11	901	2008-2011	2011	China	Eastern China	Shandong	NA	Animal	Chicken
1131	SAMN49410084	100	0.1	491546	4767218	86	Global-b1 Clade	11	902	2008-2011	2011	China	Eastern China	Shandong	NA	Animal	Chicken
1132	SAMN49410085	100	0.1	491546	4768258	89	Global-b1 Clade	11	902	2008-2011	2011	China	Eastern China	Shandong	NA	Animal	Chicken
1133	SAMN49410086	100	0.1	479038	4778891	137	Global-b1 Clade	11	902	2008-2011	2011	China	Eastern China	Shandong	NA	Animal	Chicken
1134	SAMN49410087	100	0.11	478743	4720295	133	Global-b1 Clade	11	1124	2008-2011	2011	China	Eastern China	Shandong	NA	Animal	Chicken
1135	SAMN49410088	100	0.1	478826	4768819	97	Global-b1 Clade	11	902	2008-2011	2011	China	Eastern China	Shandong	NA	Animal	Chicken
1136	SAMN49410089	100	0.08	478826	4769440	103	Global-b1 Clade	11	901	2008-2011	2011	China	Eastern China	Shandong	NA	Animal	Chicken
1137	SAMN49410090	100	0.1	478826	4768988	101	Global-b1 Clade	11	901	2008-2011	2011	China	Eastern China	Shandong	NA	Animal	Chicken
1138	SAMN49410091	100	0.1	478826	4765424	88	Global-b1 Clade	11	902	2008-2011	2011	China	Eastern China	Shandong	NA	Animal	Chicken
1139	SAMN49410092	100	0.1	406565	4765743	96	Global-b1 Clade	11	902	2008-2011	2011	China	Eastern China	Shandong	NA	Animal	Chicken
1140	SAMN49410093	100	0.1	479041	4768088	92	Global-b1 Clade	11	904	2008-2011	2011	China	Eastern China	Shandong	NA	Animal	Chicken
1141	SAMN49410094	100	0.1	489579	4770709	98	Global-b1 Clade	11	901	2008-2011	2011	China	Eastern China	Shandong	NA	Animal	Chicken
1142	SAMN49410095	100	0.1	479038	4765112	91	Global-b1 Clade	11	902	2008-2011	2011	China	Eastern China	Shandong	NA	Animal	Chicken
1143	SAMN49410096	100	0.1	490994	4768965	96	Global-b1 Clade	11	904	2008-2011	2011	China	Eastern China	Shandong	NA	Animal	Chicken
1144	SAMN49410097	100	0.1	478826	4771792	108	Global-b1 Clade	11	902	2008-2011	2011	China	Eastern China	Shandong	NA	Animal	Chicken
1145	SAMN49410098	100	0.1	478535	4767846	93	Global-b1 Clade	11	902	2008-2011	2011	China	Eastern China	Shandong	NA	Animal	Chicken
1146	SAMN49410099	100	0.45	478532	5313525	2135	Global-b1 Clade	11	1228	2008-2011	2011	China	Eastern China	Shandong	NA	Animal	Chicken
1147	SAMN49410100	100	0.1	479038	4779869	138	Global-b1 Clade	11	902	2008-2011	2011	China	Eastern China	Shandong	NA	Animal	Chicken
1148	SAMN49410101	100	0.09	491546	4786867	151	Global-b1 Clade	11	904	2008-2011	2011	China	Eastern China	Shandong	NA	Animal	Chicken
1149	SAMN49410102	100	0.11	490515	4709873	88	Global-b1 Clade	11	1227	2008-2011	2011	China	Eastern China	Shandong	NA	Animal	Chicken
1150	SAMN49410103	100	0.44	491759	4770302	84	Global-b1 Clade	11	900	2008-2011	2011	China	Eastern China	Shandong	NA	Animal	Chicken
1151	SAMN49410104	100	0.09	478486	4782738	150	Global-b1 Clade	11	902	2008-2011	2011	China	Eastern China	Shandong	NA	Animal	Chicken
1152	SAMN49410105	100	0.1	479542	4773668	115	Global-b1 Clade	11	904	2008-2011	2011	China	Eastern China	Shandong	NA	Animal	Chicken
1153	SAMN49410106	100	0.1	478990	4767580	88	Global-b1 Clade	11	904	2008-2011	2011	China	Eastern China	Shandong	NA	Animal	Chicken
1154	SAMN49410107	100	0.11	478532	4712772	107	Global-b1 Clade	11	1227	2008-2011	2011	China	Eastern China	Shandong	NA	Animal	Chicken
1155	SAMN49410108	100	0.1	478747	4764823	80	Global-b1 Clade	11	901	2008-2011	2011	China	Eastern China	Shandong	NA	Animal	Chicken
1156	SAMN49410109	100	0.57	491036	4724755	135	Global-b1 Clade	11	1227	2008-2011	2011	China	Eastern China	Shandong	NA	Animal	Chicken
1157	SAMN49410110	100	0.58	478535	4755790	78	Global-b1 Clade	11	899	2008-2011	2011	China	Eastern China	Shandong	NA	Animal	Chicken
1158	SAMN49410111	100	0.1	479117	4769584	94	Global-b1 Clade	11	900	2008-2011	2011	China	Eastern China	Shandong	NA	Animal	Chicken
1159	SAMN49410112	100	0.11	491036	4713749	109	Global-b1 Clade	11	1227	2008-2011	2011	China	Eastern China	Shandong	NA	Animal	Chicken
1160	SAMN49410113	100	0.11	478747	4767497	88	Global-b1 Clade	11	898	2008-2011	2011	China	Eastern China	Shandong	NA	Animal	Chicken
1161	SAMN49410114	100	0.11	478531	4705345	76	Global-b1 Clade	11	1227	2008-2011	2011	China	Eastern China	Shandong	NA	Animal	Chicken
1162	SAMN49410115	100	0.09	478826	4766432	97	Global-b1 Clade	11	902	2008-2011	2011	China	Eastern China	Shandong	NA	Animal	Chicken
1163	SAMN49410116	100	0.15	478747	4794319	184	Global-b1 Clade	11	900	2008-2011	2011	China	Eastern China	Shandong	NA	Animal	Chicken
1164	SAMN49410117	100	0.12	489205	4722064	139	Global-b1 Clade	11	1226	2008-2011	2011	China	Eastern China	Shandong	NA	Animal	Chicken
1166	SAMN49410119	100	0.44	478780	4766051	89	Global-b1 Clade	11	901	2008-2011	2011	China	Eastern China	Shandong	NA	Animal	Chicken
1167	SAMN49410120	100	0.1	478826	4798344	205	Global-b1 Clade	11	902	2008-2011	2011	China	Eastern China	Shandong	NA	Animal	Chicken
1168	SAMN49410121	100	0.09	478532	4710598	99	Global-b1 Clade	11	1227	2008-2011	2011	China	Eastern China	Shandong	NA	Animal	Chicken
1169	SAMN49410122	100	0.11	490514	4711249	94	Global-b1 Clade	11	1227	2008-2011	2011	China	Eastern China	Shandong	NA	Animal	Chicken
1170	SAMN49410123	100	0.11	478531	4706458	78	Global-b1 Clade	11	1227	2008-2011	2011	China	Eastern China	Shandong	NA	Animal	Chicken
1171	SAMN49410124	100	0.1	479332	4773442	119	Global-b1 Clade	11	904	2008-2011	2011	China	Eastern China	Shandong	NA	Animal	Chicken
1172	SAMN49410125	100	0.14	478532	4731567	166	Global-b1 Clade	11	1227	2008-2011	2011	China	Eastern China	Shandong	NA	Animal	Chicken
1173	SAMN49410126	100	0.1	478274	4780818	145	Global-b1 Clade	11	901	2008-2011	2011	China	Eastern China	Shandong	NA	Animal	Chicken
1174	SAMN49410127	100	0.11	479041	4802735	221	Global-b1 Clade	11	898	2008-2011	2011	China	Eastern China	Shandong	NA	Animal	Chicken
1175	SAMN49410128	100	0.1	479038	4766827	91	Global-b1 Clade	11	902	2008-2011	2011	China	Eastern China	Shandong	NA	Animal	Chicken
1176	SAMN49410129	100	0.12	478531	4740091	192	Global-b1 Clade	11	1227	2008-2011	2011	China	Eastern China	Shandong	NA	Animal	Chicken
1177	SAMN49410130	100	1.01	478826	4780047	147	Global-b1 Clade	11	902	2008-2011	2011	China	Eastern China	Shandong	NA	Animal	Chicken
1178	SAMN49410131	100	0.11	478535	5078000	1170	Global-b1 Clade	11	905	2008-2011	2011	China	Eastern China	Shandong	NA	Animal	Chicken
1179	SAMN49410132	100	1.05	406565	5394969	2282	Global-b1 Clade	11	1255	2008-2011	2011	China	Eastern China	Shandong	NA	Animal	Chicken
1180	SAMN49410133	100	0.11	490301	4708672	90	Global-b1 Clade	11	1227	2008-2011	2011	China	Eastern China	Shandong	NA	Animal	Chicken
1181	SAMN49410134	100	0.1	478535	4768807	98	Global-b1 Clade	11	902	2008-2011	2011	China	Eastern China	Shandong	NA	Animal	Chicken
1182	SAMN49410135	100	0.66	491391	4788343	174	Global-b1 Clade	11	904	2008-2011	2011	China	Eastern China	Shandong	NA	Animal	Chicken
1183	SAMN49410136	100	0.23	479117	4773876	126	Global-b1 Clade	11	902	2008-2011	2011	China	Eastern China	Shandong	NA	Animal	Chicken
1184	SAMN49410137	100	0.12	491348	4729434	139	Global-b1 Clade	11	1227	2008-2011	2011	China	Eastern China	Shandong	NA	Animal	Chicken
1185	SAMN49410138	100	0.54	478531	4729208	170	Global-b1 Clade	11	1227	2008-2011	2011	China	Eastern China	Shandong	NA	Animal	Chicken
1186	SAMN49410139	100	0.11	490370	4715174	117	Global-b1 Clade	11	1227	2008-2011	2011	China	Eastern China	Shandong	NA	Animal	Chicken
1187	SAMN49410140	100	0.11	478743	4717504	128	Global-b1 Clade	11	1226	2008-2011	2011	China	Eastern China	Shandong	NA	Animal	Chicken
1188	SAMN49410141	100	0.11	478532	4715842	121	Global-b1 Clade	11	1227	2008-2011	2011	China	Eastern China	Shandong	NA	Animal	Chicken
1189	SAMN49410142	100	1.38	406565	5446842	2660	Global-b1 Clade	11	1123	2008-2011	2011	China	Eastern China	Shandong	NA	Animal	Chicken
1190	SAMN49410143	100	0.1	478822	4741241	96	Global-c Clade	11	665	2008-2011	2011	China	Eastern China	Shandong	NA	Animal	Chicken
1191	SAMN49410144	100	0.11	406292	4721336	140	Global-b1 Clade	11	1124	2008-2011	2011	China	Eastern China	Shandong	NA	Animal	Chicken
1192	SAMN49410145	100	0.11	406670	4717701	119	Global-b2 Clade	11	1019	2008-2011	2011	China	Eastern China	Shandong	NA	Animal	Chicken
1193	SAMN49410146	100	0.1	491408	4738947	87	Global-c Clade	11	665	2008-2011	2011	China	Eastern China	Shandong	NA	Animal	Chicken
1194	SAMN49410147	100	0.11	491350	4749221	101	Global-b1 Clade	11	1257	2008-2011	2011	China	Eastern China	Shandong	NA	Animal	Chicken
1195	SAMN49410148	100	0.1	406396	4736590	84	Global-c Clade	11	665	2008-2011	2011	China	Eastern China	Shandong	NA	Animal	Chicken
1196	SAMN49410149	100	0.1	406292	4743406	107	Global-c Clade	11	665	2008-2011	2011	China	Eastern China	Shandong	NA	Animal	Chicken
1197	SAMN49410150	100	0.11	491096	4711334	96	Global-b1 Clade	11	1124	2008-2011	2011	China	Eastern China	Shandong	NA	Animal	Chicken
1198	SAMN49410151	100	0.1	406665	4717650	119	Global-b1 Clade	11	1123	2008-2011	2011	China	Eastern China	Shandong	NA	Animal	Chicken
1199	SAMN49410152	100	0.11	478743	4715844	116	Global-b1 Clade	11	1123	2008-2011	2011	China	Eastern China	Shandong	NA	Animal	Chicken
1200	SAMN49410153	100	0.11	479037	4711934	103	Global-b1 Clade	11	1123	2008-2011	2011	China	Eastern China	Shandong	NA	Animal	Chicken
1201	SAMN49410154	100	0.16	478822	4772857	228	Global-c Clade	11	665	2008-2011	2011	China	Eastern China	Shandong	NA	Animal	Chicken
1202	SAMN49410155	100	0.28	479247	4705452	73	Global-b1 Clade	11	1124	2008-2011	2011	China	Eastern China	Shandong	NA	Animal	Chicken
1203	SAMN49410156	100	0.1	490585	4742008	105	Global-c Clade	11	665	2008-2011	2011	China	Eastern China	Shandong	NA	Animal	Chicken
1204	SAMN49410157	100	0.08	491391	4863710	91	Global-b1 Clade	11	907	2008-2011	2011	China	Eastern China	Shandong	NA	Animal	Chicken
1205	SAMN49410158	100	0.1	478531	4744694	117	Global-c Clade	11	665	2008-2011	2011	China	Eastern China	Shandong	NA	Animal	Chicken
1206	SAMN49410159	100	0.1	478531	4739027	89	Global-c Clade	11	665	2008-2011	2011	China	Eastern China	Shandong	NA	Animal	Chicken
1207	SAMN49410160	100	0.1	478531	4910642	952	Global-c Clade	11	666	2008-2011	2011	China	Eastern China	Shandong	NA	Animal	Chicken
1208	SAMN49410161	100	0.1	491096	4735862	84	Global-c Clade	11	665	2008-2011	2011	China	Eastern China	Shandong	NA	Animal	Chicken
1209	SAMN49410162	100	0.11	478744	4712801	91	Global-b2 Clade	11	1019	2008-2011	2011	China	Eastern China	Shandong	NA	Animal	Chicken
1210	SAMN49410163	100	0.1	489575	4752119	133	Global-c Clade	11	665	2008-2011	2011	China	Eastern China	Shandong	NA	Animal	Chicken
1211	SAMN49410164	100	0.27	478743	4714676	107	Global-b1 Clade	11	1124	2008-2011	2011	China	Eastern China	Shandong	NA	Animal	Chicken
1212	SAMN49410165	100	0.09	479247	4785135	262	Global-c Clade	11	665	2008-2011	2011	China	Eastern China	Shandong	NA	Animal	Chicken
1213	SAMN49410166	100	0.33	490729	4739089	88	Global-c Clade	11	665	2008-2011	2011	China	Eastern China	Shandong	NA	Animal	Chicken
1214	SAMN49410167	100	0.11	478743	4708195	88	Global-b1 Clade	11	1123	2008-2011	2011	China	Eastern China	Shandong	NA	Animal	Chicken
1215	SAMN49410168	100	0.11	478743	4712875	99	Global-b1 Clade	11	1123	2008-2011	2011	China	Eastern China	Shandong	NA	Animal	Chicken
1216	SAMN49410169	100	0.57	478743	4721445	136	Global-b1 Clade	11	1123	2008-2011	2011	China	Eastern China	Shandong	NA	Animal	Chicken
1217	SAMN49410170	100	0.1	479037	4742407	106	Global-c Clade	11	665	2008-2011	2011	China	Eastern China	Shandong	NA	Animal	Chicken
1218	SAMN49410171	100	0.08	478743	4850278	87	Global-c Clade	11	665	2008-2011	2011	China	Eastern China	Shandong	NA	Animal	Chicken
1219	SAMN49410172	100	0.11	478743	4708345	90	Global-b1 Clade	11	1124	2008-2011	2011	China	Eastern China	Shandong	NA	Animal	Chicken
1220	SAMN49410173	100	0.11	479247	4716832	113	Global-b1 Clade	11	1124	2008-2011	2011	China	Eastern China	Shandong	NA	Animal	Chicken
1221	SAMN49410174	100	0.11	478743	4708654	87	Global-b1 Clade	11	1124	2008-2011	2011	China	Eastern China	Shandong	NA	Animal	Chicken
1222	SAMN49410175	100	0.1	478743	4749297	133	Global-c Clade	11	665	2008-2011	2011	China	Eastern China	Shandong	NA	Animal	Chicken
1223	SAMN49410176	100	0.11	478531	4710686	99	Global-b1 Clade	11	1123	2008-2011	2011	China	Eastern China	Shandong	NA	Animal	Chicken
1224	SAMN49410177	100	0.41	490784	4760433	149	Global-b1 Clade	11	1258	2008-2011	2011	China	Eastern China	Shandong	NA	Animal	Chicken
1225	SAMN49410178	100	0.11	489420	4716422	109	Global-b1 Clade	11	1123	2008-2011	2011	China	Eastern China	Shandong	NA	Animal	Chicken
1226	SAMN49410179	100	0.11	491096	4752380	146	Global-c Clade	11	715	2008-2011	2011	China	Eastern China	Shandong	NA	Animal	Chicken
1227	SAMN49410180	100	0.12	478743	4737388	81	Global-c Clade	11	715	2008-2011	2011	China	Eastern China	Shandong	NA	Animal	Chicken
1228	SAMN49410181	100	0.1	478486	4772048	113	Global-b1 Clade	11	904	2008-2011	2011	China	Eastern China	Shandong	NA	Animal	Chicken
1229	SAMN49410182	100	0.12	478630	4746346	95	Global-b1 Clade	11	1258	2008-2011	2011	China	Eastern China	Shandong	NA	Animal	Chicken
1230	SAMN49410183	100	0.11	478776	4708110	95	Global-b1 Clade	11	1068	2008-2011	2011	China	Eastern China	Shandong	NA	Animal	Chicken
1231	SAMN49410184	100	0.11	478531	4744288	97	Global-b1 Clade	11	1203	2008-2011	2011	China	Eastern China	Shandong	NA	Animal	Chicken
1232	SAMN49410185	100	0.1	489420	4794491	245	Global-b1 Clade	11	1202	2008-2011	2011	China	Eastern China	Shandong	NA	Animal	Chicken
1233	SAMN49410186	100	0.44	491450	4824706	386	Global-b1 Clade	11	1256	2008-2011	2011	China	Eastern China	Shandong	NA	Animal	Chicken
1234	SAMN49410187	100	0.11	491450	4757564	130	Global-b1 Clade	11	1257	2008-2011	2011	China	Eastern China	Shandong	NA	Animal	Chicken
1235	SAMN49410188	100	0.1	479038	4766322	89	Global-b1 Clade	11	902	2008-2011	2011	China	Eastern China	Shandong	NA	Animal	Chicken
1236	SAMN49410189	100	0.11	491891	4711218	96	Global-b1 Clade	11	1067	2008-2011	2011	China	Eastern China	Shandong	NA	Animal	Chicken
1237	SAMN49410190	100	0.13	478531	4723226	97	Global-b1 Clade	11	1070	2008-2011	2011	China	Eastern China	Shandong	NA	Animal	Chicken
1238	SAMN49410191	100	0.09	478531	4756547	85	Global-b1 Clade	11	1118	2008-2011	2011	China	Eastern China	Shandong	NA	Animal	Chicken
1239	SAMN49410192	100	0.11	478743	4746310	103	Global-c Clade	11	1253	2008-2011	2011	China	Eastern China	Shandong	NA	Animal	Chicken
1240	SAMN49410193	100	0.12	478942	4749415	107	Global-b1 Clade	11	1255	2008-2011	2011	China	Eastern China	Shandong	NA	Animal	Chicken
1241	SAMN49410194	100	0.11	478730	4765101	145	Global-b1 Clade	11	1256	2008-2011	2011	China	Eastern China	Shandong	NA	Animal	Chicken
1242	SAMN49410195	100	0.07	406620	4880982	156	Global-b1 Clade	11	907	2008-2011	2011	China	Eastern China	Shandong	NA	Animal	Chicken
1243	SAMN49410196	100	0.11	478581	4749183	112	Global-b1 Clade	11	1256	2008-2011	2011	China	Eastern China	Shandong	NA	Animal	Chicken
1244	SAMN49410197	100	0.08	479038	4863926	97	Global-b1 Clade	11	907	2008-2011	2011	China	Eastern China	Shandong	NA	Animal	Chicken
1245	SAMN49410198	100	0.08	491306	4861001	78	Global-b1 Clade	11	907	2008-2011	2011	China	Eastern China	Shandong	NA	Animal	Chicken
1246	SAMN49410199	100	0.08	478826	4870820	114	Global-b1 Clade	11	907	2008-2011	2011	China	Eastern China	Shandong	NA	Animal	Chicken
1247	SAMN49410200	100	0.08	478780	4860712	84	Global-b1 Clade	11	907	2008-2011	2011	China	Eastern China	Shandong	NA	Animal	Chicken
1248	SAMN49410201	100	0.12	478842	4744098	85	Global-b1 Clade	11	1256	2008-2011	2011	China	Eastern China	Shandong	NA	Animal	Chicken
1249	SAMN49410202	100	0.23	478942	4750561	114	Global-b1 Clade	11	1258	2008-2011	2011	China	Eastern China	Shandong	NA	Animal	Chicken
1250	SAMN49410203	100	0.08	479038	4866262	103	Global-b1 Clade	11	907	2008-2011	2011	China	Eastern China	Shandong	NA	Animal	Chicken
1251	SAMN49410204	100	0.08	478274	4867462	97	Global-b1 Clade	11	907	2008-2011	2011	China	Eastern China	Shandong	NA	Animal	Chicken
1252	SAMN49410205	100	0.11	478270	4711804	106	Global-b1 Clade	11	1231	2008-2011	2011	China	Eastern China	Shandong	NA	Animal	Chicken
1253	SAMN49410206	100	0.11	479247	4709573	92	Global-b1 Clade	11	1100	2008-2011	2011	China	Eastern China	Shandong	NA	Animal	Chicken
1254	SAMN49410207	100	0.11	479464	4708904	94	Global-b1 Clade	11	1101	2008-2011	2011	China	Eastern China	Shandong	NA	Animal	Chicken
1255	SAMN49410208	100	0.12	478482	4722545	122	Global-b1 Clade	11	1187	2008-2011	2011	China	Eastern China	Shandong	NA	Animal	Chicken
1256	SAMN49410209	100	0.14	478754	4655738	90	Global-b1 Clade	11	1187	2008-2011	2011	China	Eastern China	Shandong	NA	Animal	Chicken
1257	SAMN49410210	100	0.18	479247	4711898	100	Global-b1 Clade	11	1117	2008-2011	2011	China	Eastern China	Shandong	NA	Animal	Chicken
1258	SAMN49410211	100	0.11	478531	4709304	95	Global-b1 Clade	11	1100	2008-2011	2011	China	Eastern China	Shandong	NA	Animal	Chicken
1259	SAMN49410212	100	0.11	478531	4712470	103	Global-b1 Clade	11	1117	2008-2011	2011	China	Eastern China	Shandong	NA	Animal	Chicken
1260	SAMN49410213	100	0.11	478743	4714877	116	Global-b1 Clade	11	1117	2008-2011	2011	China	Eastern China	Shandong	NA	Animal	Chicken
1261	SAMN49410214	100	0.83	491251	4741553	96	Global-c Clade	11	721	2008-2011	2011	China	Eastern China	Shandong	NA	Animal	Chicken
1262	SAMN49410215	100	0.22	478531	4719304	122	Global-b1 Clade	11	1225	2008-2011	2011	China	Eastern China	Shandong	NA	Animal	Chicken
1263	SAMN49410216	100	0.11	478743	4714600	110	Global-b1 Clade	11	1117	2008-2011	2011	China	Eastern China	Shandong	NA	Animal	Chicken
1264	SAMN49410217	100	0.11	491251	4710909	95	Global-b1 Clade	11	1168	2008-2011	2011	China	Eastern China	Shandong	NA	Animal	Chicken
1265	SAMN49410218	100	0.1	406565	4725153	148	Global-b1 Clade	11	1127	2008-2011	2011	China	Eastern China	Shandong	NA	Animal	Chicken
1266	SAMN49410219	100	1.82	400815	5694074	3546	Global-b1 Clade	11	1126	2008-2011	2011	China	Eastern China	Shandong	NA	Animal	Chicken
1267	SAMN49410220	100	0.13	406665	4727106	112	Global-b1 Clade	11	1126	2008-2011	2011	China	Eastern China	Shandong	NA	Animal	Chicken
1268	SAMN49410221	100	0.12	489774	4758717	130	Global-b1 Clade	11	1257	2008-2011	2011	China	Eastern China	Shandong	NA	Animal	Chicken
1269	SAMN49410222	100	0.12	479328	4649813	77	Global-b1 Clade	11	1071	2008-2011	2011	China	Eastern China	Shandong	NA	Animal	Chicken
1270	SAMN49410223	100	0.11	406565	4756158	133	Global-b1 Clade	11	1258	2008-2011	2011	China	Eastern China	Shandong	NA	Animal	Chicken
1271	SAMN49410224	100	0.12	478942	4755457	126	Global-b1 Clade	11	1254	2008-2011	2011	China	Eastern China	Shandong	NA	Animal	Chicken
1272	SAMN49410225	100	0.11	406565	4750521	111	Global-b1 Clade	11	1257	2008-2011	2011	China	Eastern China	Shandong	NA	Animal	Chicken
1273	SAMN49410226	100	0.11	479445	4750538	112	Global-b1 Clade	11	1258	2008-2011	2011	China	Eastern China	Shandong	NA	Animal	Chicken
1274	SAMN49410227	100	0.09	478531	4801036	108	Global-c Clade	11	1252	2008-2011	2011	China	Eastern China	Shandong	NA	Animal	Chicken
1275	SAMN49410228	100	0.09	491251	4839901	92	Global-c Clade	11	1252	2008-2011	2011	China	Eastern China	Shandong	NA	Animal	Chicken
1276	SAMN49410229	100	0.1	478531	4774746	107	Global-b1 Clade	11	1067	2008-2011	2011	China	Eastern China	Shandong	NA	Animal	Chicken
1277	SAMN49410230	100	0.1	478531	4745080	103	Global-b1 Clade	11	1202	2008-2011	2011	China	Eastern China	Shandong	NA	Animal	Chicken
1278	SAMN49410231	100	0.12	478730	4748719	114	Global-b1 Clade	11	1256	2008-2011	2011	China	Eastern China	Shandong	NA	Animal	Chicken
1279	SAMN49410232	100	0.12	479446	4749934	107	Global-b1 Clade	11	1258	2008-2011	2011	China	Eastern China	Shandong	NA	Animal	Chicken
1280	SAMN41678671	100	0.11	478532	4737859	75	Global-c Clade	11	546	2016-2019	2019	China	Eastern China	Zhejiang	NA	Human	Blood
1281	SAMN41678673	100	0.11	479037	4669888	64	Global-c Clade	11	651	2016-2019	2019	China	Eastern China	Zhejiang	NA	Human	Blood
1282	SAMN41678675	100	0.1	478527	4687944	153	Global-c Clade	11	99	2016-2019	2019	China	Eastern China	Zhejiang	NA	Human	Pus
1283	SAMN41678677	100	0.11	478531	4730164	154	Global-b1 Clade	11	1266	2020-2023	2021	China	Eastern China	Zhejiang	NA	Human	Pus
1284	SAMN49410233	100	0.1	478948	4703669	88	Outlier Clade	11	1870	NA	NA	United Kingdom	NA	NA	NA	NA	NA
1285	ERS217204	100	0.1	442022	4705606	42	Outlier Clade	11	1818	2004-2007	2007	Spain	NA	NA	NA	Human	Feces
1286	ERS248543	100	0.1	442022	4699881	39	Outlier Clade	11	1816	2004-2007	2007	NA	NA	NA	NA	Human	Feces
1287	ERS217197	100	0.12	406253	4712369	38	Global-a Clade	11	1514	2004-2007	2007	NA	NA	NA	NA	Human	Feces
1288	ERS217199	100	0.09	491778	4746725	42	Global-a Clade	11	1389	2004-2007	2007	NA	NA	NA	NA	Human	Feces
1289	ERS217201	100	0.12	441746	4710004	47	Global-a Clade	11	1515	2004-2007	2007	NA	NA	NA	NA	Human	Feces
1290	SAMN41678687	100	0.12	478531	4736777	73	Global-c Clade	11	365	2020-2023	2020	China	Eastern China	Zhejiang	NA	Human	Blood
1291	SAMN09899624	100	0.13	490295	4714566	28	Global-a Clade	11	808	2016-2019	2016	China	Eastern China	Taiwan	NA	Human	Blood
1292	SAMN09899625	100	0.09	490110	4765273	25	Global-c Clade	11	505	2016-2019	2017	China	Eastern China	Taiwan	NA	Human	Bile
1293	SAMN09899626	100	0.1	489747	4730197	26	Global-c Clade	11	503	2016-2019	2017	China	Eastern China	Taiwan	NA	Human	Urine
1294	SAMN09899631	100	0.11	256830	4732036	47	Global-a Clade	11	1489	2016-2019	2017	China	Eastern China	Taiwan	NA	Human	Blood
1295	ERS217216	100	0.12	491779	4701922	40	Global-a Clade	11	1584	2004-2007	2005	United Kingdom	NA	NA	NA	Environment	Egg farm
1296	ERS217214	100	0.12	441746	4752156	55	Global-a Clade	11	1574	2004-2007	2005	United Kingdom	NA	NA	NA	Environment	Egg farm
1297	ERS217218	100	0.12	225722	4574802	57	Global-a Clade	11	1610	2004-2007	2005	United Kingdom	NA	NA	NA	Environment	Egg farm
1298	ERS217222	100	0.12	406121	4707834	50	Global-a Clade	11	1567	2004-2007	2005	United Kingdom	NA	NA	NA	Environment	Egg farm
1299	ERS217225	100	0.11	413780	4660059	41	Global-a Clade	11	1510	2004-2007	2005	United Kingdom	NA	NA	NA	Environment	Egg farm
1300	ERS217233	100	0.12	477493	4648134	35	Global-a Clade	11	1577	2004-2007	2005	United Kingdom	NA	NA	NA	Environment	Egg farm
1302	SAMN41678688	100	0.96	490118	4763078	115	Global-c Clade	11	714	2012-2015	2013	China	Eastern China	Zhejiang	NA	Human	Blood
1303	SAMEA1966784	100	0.12	406245	4714007	43	Global-a Clade	11	1387	2004-2007	2006	United Kingdom	NA	NA	NA	Human	Feces
1304	SAMN41678689	100	0.6	491777	4781390	237	Global-b1 Clade	11	1087	2012-2015	2014	China	Eastern China	Zhejiang	NA	Human	Blood
1305	SAMN41678690	99.99	0.28	490004	4918732	522	Global-b1 Clade	11	1198	2012-2015	2014	China	Eastern China	Zhejiang	NA	Human	Blood
1306	SAMN41678691	100	0.12	492077	4766728	126	Global-c Clade	11	654	2012-2015	2015	China	Eastern China	Zhejiang	NA	Human	Blood
1308	SAMN41678695	100	0.78	491954	5086632	908	Global-c Clade	11	416	2012-2015	2015	China	Eastern China	Zhejiang	NA	Human	Blood
1311	SAMN41678698	99.97	0.43	492090	4795122	215	Global-c Clade	11	421	2012-2015	2015	China	Eastern China	Zhejiang	NA	Human	Blood
1312	SAMN41678699	99.96	0.41	490118	4954550	624	Global-c Clade	11	739	2016-2019	2016	China	Eastern China	Zhejiang	NA	Human	Blood
1313	SAMN41678700	99.98	1.79	492090	4772015	145	Global-c Clade	11	351	2016-2019	2016	China	Eastern China	Zhejiang	NA	Human	Blood
1314	SAMN41678702	100	0.09	491774	4827254	206	Global-c Clade	11	618	2016-2019	2016	China	Eastern China	Zhejiang	NA	Human	Blood
1316	SAMN41678705	99.99	0.58	490295	4754032	104	Global-c Clade	11	429	2016-2019	2017	China	Eastern China	Zhejiang	NA	Human	Blood
1317	SAMEA2054252	100	0.1	141866	4501475	65	Outlier Clade	11	1817	2004-2007	2006	United Kingdom	NA	NA	NA	Human	Feces
1318	SAMN41678706	100	0.12	491777	4742884	67	Global-b2 Clade	11	1056	2012-2015	2014	China	Central China	Anhui	NA	Human	Blood
1319	SAMN41678707	100	0.13	490295	4819045	272	Global-c Clade	11	288	2012-2015	2014	China	Eastern China	Shandong	NA	Human	Blood
1324	SAMN41678715	100	0.09	490014	4847753	387	Global-c Clade	11	660	2012-2015	2014	China	Eastern China	Shandong	NA	Human	Blood
1325	SAMN41678716	100	0.64	491777	5372060	1791	Global-c Clade	11	728	2012-2015	2014	China	Eastern China	Shandong	NA	Human	Blood
1326	SAMN41678718	100	0.73	491953	4782959	107	Global-c Clade	11	480	2012-2015	2014	China	Central China	Anhui	NA	Human	Blood
1327	SAMN41678719	100	0.11	491777	4711389	58	Global-b1 Clade	11	1088	2012-2015	2014	China	Northwest China	Ningxia	NA	Human	Blood
1330	SAMN41678723	99.98	0.34	491777	4848547	153	Global-b2 Clade	11	975	2012-2015	2015	China	Eastern China	Shandong	NA	Human	Blood
1331	SAMN41678731	98.35	0.37	491777	4935923	556	Global-c Clade	11	633	2012-2015	2015	China	Central China	Anhui	NA	Human	Blood
1335	SAMN41678734	100	0.11	489793	4729895	101	Global-b1 Clade	11	1223	2012-2015	2015	China	Eastern China	Zhejiang	NA	Human	Blood
1336	SAMN41678735	99.57	0.61	490118	4939609	531	Global-c Clade	11	741	2012-2015	2015	China	Eastern China	Zhejiang	NA	Human	Blood
1337	SAMN41678736	100	0.11	490118	4782721	181	Global-b1 Clade	11	1205	2012-2015	2015	China	Eastern China	Zhejiang	NA	Human	Blood
1338	SAMN41678737	100	0.09	490294	4805728	136	Global-c Clade	11	478	2016-2019	2016	China	Eastern China	Jiangsu	NA	Human	Blood
1339	SAMN41678738	100	0.09	491953	4786965	105	Global-c Clade	11	478	2016-2019	2016	China	Eastern China	Jiangsu	NA	Human	Blood
1341	SAMN41678740	100	0.12	490118	4741288	54	Global-c Clade	11	658	2016-2019	2016	China	Central China	Henan	NA	Human	Blood
1342	SAMN41678741	100	0.09	490118	4789196	99	Global-c Clade	11	176	2016-2019	2016	China	Eastern China	Shandong	NA	Human	Blood
1344	SAMN41678743	99.96	0.93	491777	4913242	509	Global-b2 Clade	11	1003	2016-2019	2016	China	Northwest China	Xinjiang	NA	Human	Blood
1345	SAMN41678744	100	0.08	489902	4762130	48	Outlier Clade	11	1673	2016-2019	2016	China	Central China	Jiangxi	NA	Human	Blood
1346	SAMN41678745	100	0.1	490118	4752630	66	Global-c Clade	11	584	2016-2019	2016	China	Central China	Jiangxi	NA	Human	Blood
1347	SAMN41678746	100	0.12	491776	4709407	60	Global-b1 Clade	11	1158	2016-2019	2016	China	Northwest China	Ningxia	NA	Human	Blood
1348	SAMN41678747	100	0.11	491776	4706356	54	Global-b1 Clade	11	1158	2016-2019	2016	China	Northwest China	Ningxia	NA	Human	Blood
1349	SAMN41678748	98.7	0.31	490120	4813428	250	Global-c Clade	11	667	2016-2019	2016	China	Central China	Anhui	NA	Human	Blood
1350	SAMN41678749	99.9	0.08	490014	4721795	98	Global-b1 Clade	11	1166	2016-2019	2016	China	Central China	Anhui	NA	Human	Blood
1351	SAMN41678751	100	0.52	491769	4722872	95	Global-b2 Clade	11	996	2016-2019	2016	China	Northwest China	Ningxia	NA	Human	Blood
1352	SAMN41678752	99.99	0.11	489851	4722589	92	Global-b2 Clade	11	996	2016-2019	2016	China	Northwest China	Ningxia	NA	Human	Blood
1353	SAMN41678753	100	1.72	490014	5027916	735	Global-c Clade	11	422	2016-2019	2016	China	Northwest China	Ningxia	NA	Human	Blood
1354	SAMN41678754	99.93	0.11	479357	4750680	99	Global-c Clade	11	414	2016-2019	2016	China	Eastern China	Jiangsu	NA	Human	Blood
1360	SAMN41678762	100	0.17	490013	4786264	103	Global-c Clade	11	493	2016-2019	2016	China	Central China	Henan	NA	Human	Blood
1361	SAMN41678763	99.99	0.11	479461	4927436	427	Global-b2 Clade	11	1045	2016-2019	2016	China	Eastern China	Fujian	NA	Human	Blood
1362	SAMN41678768	100	1.43	491777	5204686	1108	Global-c Clade	11	641	2016-2019	2016	China	Central China	Anhui	NA	Human	Blood
1364	SAMN41678771	99.31	0.58	490118	5454001	1779	Global-c Clade	11	149	2016-2019	2016	China	Northwest China	Ningxia	NA	Human	Blood
1365	SAMN41678772	100	0.12	490295	4824988	304	Global-c Clade	11	292	2016-2019	2016	China	Eastern China	Shandong	NA	Human	Blood
1366	SAMN41678773	100	0.11	491777	4837034	333	Global-c Clade	11	582	2016-2019	2016	China	Central China	Hubei	NA	Human	Blood
1367	SAMN41678774	100	0.1	490118	4888504	387	Global-c Clade	11	607	2016-2019	2017	China	Central China	Anhui	NA	Human	Blood
1369	SAMN41678776	100	0.12	490293	4822768	297	Global-c Clade	11	404	2016-2019	2017	China	Central China	Anhui	NA	Human	Blood
1371	SAMN41678778	100	0.88	490295	5141388	958	Global-c Clade	11	379	2016-2019	2017	China	Eastern China	Jiangsu	NA	Human	Blood
1374	SAMN41678781	100	0.95	406770	5469716	1685	Global-b2 Clade	11	1049	2016-2019	2017	China	Central China	Anhui	NA	Human	Blood
1375	SAMN41678782	100	0.19	490295	4954272	585	Global-c Clade	11	379	2016-2019	2017	China	Eastern China	Jiangsu	NA	Human	Blood
1376	SAMN41678783	100	0.12	490014	4752541	110	Global-c Clade	11	318	2016-2019	2017	China	Eastern China	Shandong	NA	Human	Blood
1377	SAMN09899647	100	0.11	489999	4733207	21	Global-a Clade	11	1493	2004-2007	2007	China	Eastern China	Taiwan	NA	Human	Blood
1378	SAMN49410234	100	0.12	479249	4733058	71	Global-c Clade	11	317	NA	NA	NA	NA	NA	NA	NA	NA
1379	SAMN08828224	100	0.08	387228	4745576	42	Global-a Clade	11	1632	2012-2015	2015	United Kingdom	NA	NA	NA	Human	NA
1380	SAMN08737113	100	0.1	313141	4744370	59	Global-a Clade	11	893	2012-2015	2014	Brazil	NA	NA	NA	Food	Chicken wing
1381	SAMN08874340	100	0.09	406388	4744879	35	Global-a Clade	11	894	2012-2015	2014	Brazil	NA	NA	NA	Food	Chicken breast
1382	SAMN08719783	100	0.1	218916	4702082	67	Outlier Clade	11	1692	2016-2019	2016	United States	NA	Washington	NA	Food	Chicken sausage
1383	SAMN08851593	100	0.08	302293	4734872	58	Outlier Clade	11	1682	2016-2019	2018	United States	NA	Texas	NA	Human	Urine
1384	SAMN06333742	100	0.12	401070	4708346	45	Global-a Clade	11	888	≤ 2003	1998	Brazil	NA	NA	NA	Human	NA
1385	SAMN08978804	100	0.16	77541	4698362	113	Global-a Clade	11	1279	2016-2019	2016	Iraq	NA	NA	NA	Animal	Chicken
1386	SAMN08978799	99.99	0.85	49228	4648955	180	Global-b1 Clade	New1	1074	2016-2019	2016	Iraq	NA	NA	NA	Animal	Chicken
1387	SAL_PA4111AA	100	0.11	142833	4752585	73	Global-a Clade	4565	1282	2016-2019	2018	Denmark	NA	NA	NA	Human	NA
1388	SAMN09010963	100	0.1	268821	4700906	52	Outlier Clade	11	1693	2016-2019	2018	United States	NA	Ohio	NA	Food	Comminuted chicken
1389	SAMEA4639486	100	0.12	412377	4707636	41	Global-a Clade	11	1522	2012-2015	2013	Poland	NA	NA	NA	Human	Feces
1390	SAMN33342653	100	0.1	213387	4646806	72	Outlier Clade	11	1739	2020-2023	2023	United States	NA	New Jersey	NA	Food	Comminuted chicken
1391	SAMN33326168	100	0.13	421828	4746692	34	Global-a Clade	11	51	2020-2023	2020	Mexico	NA	NA	NA	Animal	Chicken
1392	SAMN33326124	100	0.13	421862	4753676	36	Global-a Clade	11	52	2016-2019	2019	Mexico	NA	NA	NA	Animal	Chicken
1393	SAMN33425218	100	0.1	439123	4698905	48	Outlier Clade	11	1740	2020-2023	2023	United States	NA	Georgia	NA	Animal	Chicken
1394	SAMN33426639	100	0.12	491954	4709277	37	Global-a Clade	11	1376	2020-2023	2021	Tunisia	NA	Tunis	NA	Animal	NA
1395	SAL_RB1466AA	100	0.09	491954	4784188	28	Global-b2 Clade	11	992	2020-2023	2023	China	NA	NA	NA	Animal	NA
1396	SAMN33555449	100	0.1	252198	4642349	60	Outlier Clade	11	1737	2020-2023	2023	United States	NA	Georgia	NA	Animal	Chicken
1397	SAL_RB8198AA	100	0.11	491954	4701546	32	Global-b1 Clade	11	1157	NA	NA	China	Eastern China	Shandong	NA	Human	NA
1398	SAMN03703926	100	0.12	406263	4715112	31	Global-a Clade	11	1316	2012-2015	2015	United States	NA	Minnesota	NA	Human	Feces
1399	SAMN02344852	100	0.11	153642	4707253	69	Global-b1 Clade	11	1235	2008-2011	2010	China	NA	NA	NA	Animal	NA
1400	SAMN02844881	100	0.11	491953	4703609	33	Global-b1 Clade	11	1237	2008-2011	2010	China	NA	NA	NA	Animal	NA
1401	SAMN02698299	100	0.13	401380	4745081	40	Global-c Clade	11	729	2012-2015	2013	China	NA	NA	NA	Food	Foxtail millets (raw)
1402	SAMN03010424	100	0.1	490694	4647913	31	Outlier Clade	11	1713	2012-2015	2014	United States	NA	New York	NA	Human	Feces
1403	SAMN02698239	100	0.11	490294	4773630	35	Global-c Clade	11	671	2008-2011	2011	China	NA	NA	NA	Food	Frozen rabbits
1404	SAMN02803727	100	0.11	315512	4703906	48	Global-b1 Clade	11	1507	2012-2015	2012	United Kingdom	NA	NA	NA	Human	NA
1405	SAMN02678735	100	0.08	385701	4784688	57	Other predicted clades	183	2109	2008-2011	2008	China	NA	NA	NA	NA	NA
1406	SAMN03649163	100	0.08	118172	4696993	71	Outlier Clade	11	1731	2012-2015	2012	United States	NA	New York	NA	Food	Product-eggs-raw-yolks
1407	SAMN03479789	100	0.1	466775	4705486	61	Outlier Clade	11	1769	2012-2015	2014	France	NA	England	NA	Human	NA
1408	SAMN03479968	100	0.08	310198	4703433	60	Outlier Clade	11	1767	2012-2015	2014	United Kingdom	NA	England	NA	Human	NA
1409	SAMN03291562	100	0.1	406306	4706507	40	Outlier Clade	11	1704	2004-2007	2006	United States	NA	Maryland	NA	Food	chicken breast
[truncated: 1,901 more rows]

## Sheet: S3.Compound annual growth rate
Period		Global-b1 Clade		Global-b2 Clade		Global-c Clade
[truncated: 19 more rows]

[truncated: 6 more sheets: S4.MIC, S5.Stress test, S6.Biochemical assays, S7.Biofilm test, S8.Mutations, S9.Transmission cluster]
